# Supplementary material for: Fe-N system at high pressure reveals a compound featuring polymeric nitrogen chains
Source: Nat Commun. 2018 Jul 16;9:2756. doi: 10.1038/s41467-018-05143-2 (PMC6048061; doi:10.1038/s41467-018-05143-2)
Supplement: Supplementary file 4 — Supplementary Data 1 [file 41467_2018_5143_MOESM4_ESM.cif]

#=======================================================================
data_Fe3N2_49.6_GPa
#=======================================================================

_journal_name_full                'Nature Communications'
_publ_section_title
;
Fe-N system at extreme conditions reveals a compound featuring polymeric nitrogen chains
;

loop_
_publ_author_name
'Bykov, Maxim'
'Bykova, Elena'
'Georgios Aprilis'
'Konstantin Glazyrin'
'Egor Koemets'
'Irina Chuvashova'
'Ilya Kupenko'
'Catherine McCammon'
'Mohammed Mezouar'
'Vitali Prakapenka'
'Hanns-Peter Liermann'
'Ferenc Tasnadi'
'Alena V. Ponomareva'
'Igor A. Abrikosov'
'Natalia Dubrovinskaia'
'Leonid Dubrovinsky'

_publ_contact_author_address      
;                       
Bayerisches Geoinstitut
University of Bayreuth
Bayreuth, Germany
;
_publ_contact_author_email        maks.byk@gmail.com
_publ_contact_author_id_orcid     0000-0003-0248-1728
_publ_contact_author_name         'Maxim Bykov'


_chemical_name_systematic
; Iron nitride
;
_chemical_formula_sum                    'Fe3 N2'
_chemical_formula_weight                 195.6
_symmetry_cell_setting                   orthorhombic
_symmetry_space_group_name_H-M           'P n m a'
_symmetry_space_group_name_Hall          '-P 2ac 2n'
_symmetry_Int_Tables_number              62

loop_
 _space_group_symop_operation_xyz
 x,y,z
 -x+1/2,-y,z+1/2
 -x,y+1/2,-z
 x+1/2,-y+1/2,-z+1/2
 -x,-y,-z
 x+1/2,y,-z+1/2
 x,-y+1/2,z
 -x+1/2,y+1/2,z+1/2

_cell_length_a                           5.4227(6)
_cell_length_b                           2.6153(3)
_cell_length_c                           10.590(11)
_cell_angle_alpha                        90
_cell_angle_beta                         90
_cell_angle_gamma                        90
_cell_volume                             150.19(16)
_cell_formula_units_Z                    4
_cell_measurement_reflns_used            423
_cell_measurement_theta_min              3.0420
_cell_measurement_theta_max              17.2220
_cell_measurement_temperature            293
_exptl_crystal_density_diffrn            8.6483
_exptl_crystal_F_000                     368
_exptl_absorpt_coefficient_mu            2.056
_exptl_crystal_description               plate
_exptl_crystal_size_max                  0.015
_exptl_crystal_size_mid                  0.010
_exptl_crystal_size_min                  0.008
_exptl_crystal_colour                    black
_exptl_absorpt_correction_T_min          0.49002
_exptl_absorpt_correction_T_max          1.00000
_exptl_absorpt_correction_type           'multi-scan'
_exptl_absorpt_process_details
;
CrysAlisPro, Agilent Technologies,
Version 1.171.37.35 (release 13-08-2014 CrysAlis171 .NET)
(compiled Aug 13 2014,18:06:01)
Empirical absorption correction using spherical harmonics,
 implemented in SCALE3 ABSPACK scaling algorithm.
;
_exptl_special_details                  
;
Dataset measured while the sample was loaded inside a Diamond anvil cell
;
_diffrn_ambient_temperature              293
_diffrn_ambient_pressure 		     49600000

_diffrn_source 			     'synchrotron'
_diffrn_radiation_type                   'synchrotron'
_diffrn_radiation_wavelength             0.2888
_diffrn_detector                         'Perkin Elmer XRD 1621'
_diffrn_measurement_device_type	     '2C setup @ P02.2 (DESY/Hamburg)'		
_diffrn_detector_area_resol_mean         5
_diffrn_measurement_method               \w-scans 

_diffrn_reflns_number                    811
_diffrn_reflns_theta_min                 1.71
_diffrn_reflns_theta_max                 18.11
_diffrn_reflns_theta_full                7.77
_diffrn_measured_fraction_theta_max      0.33
_diffrn_measured_fraction_theta_full     0.52
_diffrn_reflns_av_R_equivalents          0.0299
_diffrn_reflns_av_unetI/netI             0.0253
_diffrn_reflns_limit_h_min               -10
_diffrn_reflns_limit_h_max               9
_diffrn_reflns_limit_k_min               -4
_diffrn_reflns_limit_k_max               5
_diffrn_reflns_limit_l_min               -10
_diffrn_reflns_limit_l_max               8
_diffrn_radiation_probe                  X-ray
_reflns_number_total                     292
_reflns_number_gt                        255
_reflns_threshold_expression             'I>3\s(I)'
_refine_ls_structure_factor_coef         F
_refine_ls_R_factor_gt                   0.0311
_refine_ls_wR_factor_gt                  0.0334
_refine_ls_R_factor_all                  0.0352
_refine_ls_wR_factor_ref                 0.0344
_refine_ls_goodness_of_fit_ref           1.59
_refine_ls_goodness_of_fit_gt            1.67
_refine_ls_restrained_S_gt               ?
_refine_ls_restrained_S_all              ?
_refine_ls_number_reflns                 292
_refine_ls_number_parameters             29
_refine_ls_number_restraints             0
_refine_ls_number_constraints            0
_refine_ls_weighting_scheme              sigma
_refine_ls_weighting_details             'w=1/(\s^2^(F)+0.0001F^2^)'
_refine_ls_hydrogen_treatment            ?
_refine_ls_shift/su_max                  0.0028
_refine_ls_shift/su_mean                 0.0008
_refine_diff_density_max                 1.19
_refine_diff_density_min                 -1.26
_refine_ls_extinction_method
 'B-C type 1 Gaussian isotropic (Becker & Coppens, 1974)'
_refine_ls_extinction_coef               4900(300)

loop_
 _atom_type_symbol
 _atom_type_scat_dispersion_real
 _atom_type_scat_dispersion_imag
 _atom_type_scat_source
 Fe   0.1024  0.1526
 'International Tables Vol C tables 4.2.6.8 and 6.1.1.1'
 N   -0.0011  0.0004
 'International Tables Vol C tables 4.2.6.8 and 6.1.1.1'

_computing_data_collection               
;
CrysAlisPro, Agilent Technologies,
Version 1.171.37.35
;
_computing_cell_refinement               
;
CrysAlisPro, Agilent Technologies,
Version 1.171.37.35
;
_computing_data_reduction 
;
CrysAlisPro, Agilent Technologies,
Version 1.171.37.35
;
_computing_structure_solution            'Jana2006 (Praha, Czech Republic)'
_computing_structure_refinement          'Jana2006 (Praha, Czech Republic)'
_computing_publication_material          'enCIFer'


loop_
 _atom_site_label
 _atom_site_type_symbol
 _atom_site_fract_x
 _atom_site_fract_y
 _atom_site_fract_z
 _atom_site_adp_type
 _atom_site_U_iso_or_equiv
 _atom_site_site_symmetry_multiplicity
 _atom_site_occupancy
 _atom_site_calc_flag
 _atom_site_refinement_flags
 _atom_site_disorder_assembly
 _atom_site_disorder_group
  Fe1 Fe 0.48084(10) 0.25 0.59956(14) Uani 0.0071(5) 4 1 d . . .
  Fe2 Fe 0.12819(10) 0.25 0.42774(14) Uani 0.0071(5) 4 1 d . . .
  Fe3 Fe 0.68811(10) -0.25 0.77338(15) Uani 0.0080(5) 4 1 d . . .
  N1 N 0.7413(6) -0.25 0.9549(8) Uiso 0.0061(5) 4 1 d . . .
  N2 N 0.4280(6) -0.75 0.7865(8) Uani 0.014(3) 4 1 d . . .

loop_
 _atom_site_aniso_label
 _atom_site_aniso_type_symbol
 _atom_site_aniso_U_11
 _atom_site_aniso_U_22
 _atom_site_aniso_U_33
 _atom_site_aniso_U_12
 _atom_site_aniso_U_13
 _atom_site_aniso_U_23
 Fe1 Fe 0.0056(2) 0.0061(2) 0.0095(14) 0 -0.0003(3) 0
 Fe2 Fe 0.0052(2) 0.0064(2) 0.0097(14) 0 0.0001(3) 0
 Fe3 Fe 0.0066(2) 0.0076(2) 0.0100(14) 0 0.0004(3) 0
 N2 N 0.0078(11) 0.0054(11) 0.030(9) 0 -0.0005(17) 0

loop_
 _geom_bond_atom_site_label_1
 _geom_bond_atom_site_label_2
 _geom_bond_site_symmetry_1
 _geom_bond_site_symmetry_2
 _geom_bond_distance
 _geom_bond_publ_flag
  Fe1 Fe1 . 1_545 2.6153(6) ?
  Fe1 Fe1 . 1_565 2.6153(6) ?
  Fe1 Fe1 . 3_646 2.490(4) ?
  Fe1 Fe1 . 3_656 2.490(4) ?
  Fe1 Fe2 . . 2.640(3) ?
  Fe1 Fe2 . 3_646 2.5076(8) ?
  Fe1 Fe2 . 3_656 2.5076(8) ?
  Fe1 Fe3 . . 2.522(3) ?
  Fe1 Fe3 . 1_565 2.522(3) ?
  Fe1 Fe3 . 4_446 2.458(2) ?
  Fe1 Fe3 . 4_456 2.458(2) ?
  Fe1 N1 . 4_446 1.931(3) ?
  Fe1 N1 . 4_456 1.931(3) ?
  Fe1 N2 . 1_565 2.001(10) ?
  Fe2 Fe2 . 1_545 2.6153(6) ?
  Fe2 Fe2 . 1_565 2.6153(6) ?
  Fe2 Fe2 . 3_546 2.447(2) ?
  Fe2 Fe2 . 3_556 2.447(2) ?
  Fe2 Fe3 . 2_554 2.369(3) ?
  Fe2 Fe3 . 3_656 2.351(4) ?
  Fe2 N1 . 2_554 2.024(3) ?
  Fe2 N1 . 4_446 1.905(6) ?
  Fe2 N1 . 4_456 1.905(6) ?
  Fe2 N2 . 2_544 2.010(7) ?
  Fe2 N2 . 2_554 2.010(7) ?
  Fe3 Fe3 . 1_545 2.6153(6) ?
  Fe3 Fe3 . 1_565 2.6153(6) ?
  Fe3 N1 . . 1.944(9) ?
  Fe3 N2 . . 1.928(2) ?
  Fe3 N2 . 1_565 1.928(2) ?
  Fe3 N2 . 4_536 1.951(4) ?
  Fe3 N2 . 4_546 1.951(4) ?

loop_
 _geom_angle_atom_site_label_1
 _geom_angle_atom_site_label_2
 _geom_angle_atom_site_label_3
 _geom_angle_site_symmetry_1
 _geom_angle_site_symmetry_2
 _geom_angle_site_symmetry_3
 _geom_angle
 _geom_angle_publ_flag
  Fe1 Fe1 Fe1 1_545 . 1_565 180.0(5) ?
  Fe1 Fe1 Fe1 1_545 . 3_646 58.32(5) ?
  Fe1 Fe1 Fe1 1_545 . 3_656 121.68(7) ?
  Fe1 Fe1 Fe2 1_545 . . 90.00(3) ?
  Fe1 Fe1 Fe2 1_545 . 3_646 58.569(16) ?
  Fe1 Fe1 Fe2 1_545 . 3_656 121.43(2) ?
  Fe1 Fe1 Fe3 1_545 . . 58.77(4) ?
  Fe1 Fe1 Fe3 1_545 . 1_565 121.23(6) ?
  Fe1 Fe1 Fe3 1_545 . 4_446 57.86(3) ?
  Fe1 Fe1 Fe3 1_545 . 4_456 122.14(5) ?
  Fe1 Fe1 N1 1_545 . 4_446 47.38(9) ?
  Fe1 Fe1 N1 1_545 . 4_456 132.62(9) ?
  Fe1 Fe1 N2 1_545 . 1_565 90.00(4) ?
  Fe1 Fe1 Fe1 1_565 . 3_646 121.68(7) ?
  Fe1 Fe1 Fe1 1_565 . 3_656 58.32(5) ?
  Fe1 Fe1 Fe2 1_565 . . 90.00(3) ?
  Fe1 Fe1 Fe2 1_565 . 3_646 121.43(2) ?
  Fe1 Fe1 Fe2 1_565 . 3_656 58.569(16) ?
  Fe1 Fe1 Fe3 1_565 . . 121.23(6) ?
  Fe1 Fe1 Fe3 1_565 . 1_565 58.77(4) ?
  Fe1 Fe1 Fe3 1_565 . 4_446 122.14(5) ?
  Fe1 Fe1 Fe3 1_565 . 4_456 57.86(3) ?
  Fe1 Fe1 N1 1_565 . 4_446 132.62(9) ?
  Fe1 Fe1 N1 1_565 . 4_456 47.38(9) ?
  Fe1 Fe1 N2 1_565 . 1_565 90.00(4) ?
  Fe1 Fe1 Fe1 3_646 . 3_656 63.36(7) ?
  Fe1 Fe1 Fe2 3_646 . . 58.44(5) ?
  Fe1 Fe1 Fe2 3_646 . 3_646 63.77(4) ?
  Fe1 Fe1 Fe2 3_646 . 3_656 96.07(5) ?
  Fe1 Fe1 Fe3 3_646 . . 107.98(6) ?
  Fe1 Fe1 Fe3 3_646 . 1_565 148.56(4) ?
  Fe1 Fe1 Fe3 3_646 . 4_446 103.78(5) ?
  Fe1 Fe1 Fe3 3_646 . 4_456 142.84(5) ?
  Fe1 Fe1 N1 3_646 . 4_446 56.5(2) ?
  Fe1 Fe1 N1 3_646 . 4_456 99.1(2) ?
  Fe1 Fe1 N2 3_646 . 1_565 148.22(4) ?
  Fe1 Fe1 Fe2 3_656 . . 58.44(5) ?
  Fe1 Fe1 Fe2 3_656 . 3_646 96.07(5) ?
  Fe1 Fe1 Fe2 3_656 . 3_656 63.77(4) ?
  Fe1 Fe1 Fe3 3_656 . . 148.56(4) ?
  Fe1 Fe1 Fe3 3_656 . 1_565 107.98(6) ?
  Fe1 Fe1 Fe3 3_656 . 4_446 142.84(5) ?
  Fe1 Fe1 Fe3 3_656 . 4_456 103.78(5) ?
  Fe1 Fe1 N1 3_656 . 4_446 99.1(2) ?
  Fe1 Fe1 N1 3_656 . 4_456 56.5(2) ?
  Fe1 Fe1 N2 3_656 . 1_565 148.22(4) ?
  Fe2 Fe1 Fe2 . . 3_646 122.21(7) ?
  Fe2 Fe1 Fe2 . . 3_656 122.21(7) ?
  Fe2 Fe1 Fe3 . . . 145.68(3) ?
  Fe2 Fe1 Fe3 . . 1_565 145.68(3) ?
  Fe2 Fe1 Fe3 . . 4_446 84.81(6) ?
  Fe2 Fe1 Fe3 . . 4_456 84.81(6) ?
  Fe2 Fe1 N1 . . 4_446 46.12(17) ?
  Fe2 Fe1 N1 . . 4_456 46.12(17) ?
  Fe2 Fe1 N2 . . 1_565 125.34(11) ?
  Fe2 Fe1 Fe2 3_646 . 3_656 62.861(18) ?
  Fe2 Fe1 Fe3 3_646 . . 55.74(5) ?
  Fe2 Fe1 Fe3 3_646 . 1_565 88.72(4) ?
  Fe2 Fe1 Fe3 3_646 . 4_446 109.37(3) ?
  Fe2 Fe1 Fe3 3_646 . 4_456 152.45(8) ?
  Fe2 Fe1 N1 3_646 . 4_446 100.43(8) ?
  Fe2 Fe1 N1 3_646 . 4_456 152.5(2) ?
  Fe2 Fe1 N2 3_646 . 1_565 103.60(10) ?
  Fe2 Fe1 Fe3 3_656 . . 88.72(4) ?
  Fe2 Fe1 Fe3 3_656 . 1_565 55.74(5) ?
  Fe2 Fe1 Fe3 3_656 . 4_446 152.45(8) ?
  Fe2 Fe1 Fe3 3_656 . 4_456 109.37(3) ?
  Fe2 Fe1 N1 3_656 . 4_446 152.5(2) ?
  Fe2 Fe1 N1 3_656 . 4_456 100.43(8) ?
  Fe2 Fe1 N2 3_656 . 1_565 103.60(10) ?
  Fe3 Fe1 Fe3 . . 1_565 62.45(5) ?
  Fe3 Fe1 Fe3 . . 4_446 67.19(5) ?
  Fe3 Fe1 Fe3 . . 4_456 99.44(9) ?
  Fe3 Fe1 N1 . . 4_446 99.60(17) ?
  Fe3 Fe1 N1 . . 4_456 150.3(2) ?
  Fe3 Fe1 N2 . . 1_565 48.81(9) ?
  Fe3 Fe1 Fe3 1_565 . 4_446 99.44(9) ?
  Fe3 Fe1 Fe3 1_565 . 4_456 67.19(5) ?
  Fe3 Fe1 N1 1_565 . 4_446 150.3(2) ?
  Fe3 Fe1 N1 1_565 . 4_456 99.60(17) ?
  Fe3 Fe1 N2 1_565 . 1_565 48.81(9) ?
  Fe3 Fe1 Fe3 4_446 . 4_456 64.29(4) ?
  Fe3 Fe1 N1 4_446 . 4_446 50.9(2) ?
  Fe3 Fe1 N1 4_446 . 4_456 95.13(15) ?
  Fe3 Fe1 N2 4_446 . 1_565 50.63(8) ?
  Fe3 Fe1 N1 4_456 . 4_446 95.13(15) ?
  Fe3 Fe1 N1 4_456 . 4_456 50.9(2) ?
  Fe3 Fe1 N2 4_456 . 1_565 50.63(8) ?
  N1 Fe1 N1 4_446 . 4_456 85.23(13) ?
  N1 Fe1 N2 4_446 . 1_565 101.5(2) ?
  N1 Fe1 N2 4_456 . 1_565 101.5(2) ?
  Fe1 Fe2 Fe1 . . 3_646 57.79(5) ?
  Fe1 Fe2 Fe1 . . 3_656 57.79(5) ?
  Fe1 Fe2 Fe2 . . 1_545 90.00(3) ?
  Fe1 Fe2 Fe2 . . 1_565 90.00(3) ?
  Fe1 Fe2 Fe2 . . 3_546 88.88(7) ?
  Fe1 Fe2 Fe2 . . 3_556 88.88(7) ?
  Fe1 Fe2 Fe3 . . 2_554 180.0(5) ?
  Fe1 Fe2 Fe3 . . 3_656 108.51(7) ?
  Fe1 Fe2 N1 . . 2_554 128.2(2) ?
  Fe1 Fe2 N1 . . 4_446 46.94(11) ?
  Fe1 Fe2 N1 . . 4_456 46.94(11) ?
  Fe1 Fe2 N2 . . 2_544 128.52(11) ?
  Fe1 Fe2 N2 . . 2_554 128.52(11) ?
  Fe1 Fe2 Fe1 3_646 . 3_656 62.861(18) ?
  Fe1 Fe2 Fe2 3_646 . 1_545 58.569(16) ?
  Fe1 Fe2 Fe2 3_646 . 1_565 121.43(2) ?
  Fe1 Fe2 Fe2 3_646 . 3_546 105.89(3) ?
  Fe1 Fe2 Fe2 3_646 . 3_556 146.23(7) ?
  Fe1 Fe2 Fe3 3_646 . 2_554 122.17(7) ?
  Fe1 Fe2 Fe3 3_646 . 3_656 62.45(4) ?
  Fe1 Fe2 N1 3_646 . 2_554 148.567(11) ?
  Fe1 Fe2 N1 3_646 . 4_446 56.29(17) ?
  Fe1 Fe2 N1 3_646 . 4_456 99.26(9) ?
  Fe1 Fe2 N2 3_646 . 2_544 72.73(9) ?
  Fe1 Fe2 N2 3_646 . 2_554 112.44(15) ?
  Fe1 Fe2 Fe2 3_656 . 1_545 121.43(2) ?
  Fe1 Fe2 Fe2 3_656 . 1_565 58.569(16) ?
  Fe1 Fe2 Fe2 3_656 . 3_546 146.23(7) ?
  Fe1 Fe2 Fe2 3_656 . 3_556 105.89(3) ?
  Fe1 Fe2 Fe3 3_656 . 2_554 122.17(7) ?
  Fe1 Fe2 Fe3 3_656 . 3_656 62.45(4) ?
  Fe1 Fe2 N1 3_656 . 2_554 148.567(11) ?
  Fe1 Fe2 N1 3_656 . 4_446 99.26(9) ?
  Fe1 Fe2 N1 3_656 . 4_456 56.29(17) ?
  Fe1 Fe2 N2 3_656 . 2_544 112.44(15) ?
  Fe1 Fe2 N2 3_656 . 2_554 72.73(9) ?
  Fe2 Fe2 Fe2 1_545 . 1_565 180.0(5) ?
  Fe2 Fe2 Fe2 1_545 . 3_546 57.69(3) ?
  Fe2 Fe2 Fe2 1_545 . 3_556 122.31(5) ?
  Fe2 Fe2 Fe3 1_545 . 2_554 90.00(3) ?
  Fe2 Fe2 Fe3 1_545 . 3_656 90.00(4) ?
  Fe2 Fe2 N1 1_545 . 2_554 90.000(17) ?
  Fe2 Fe2 N1 1_545 . 4_446 46.66(16) ?
  Fe2 Fe2 N1 1_545 . 4_456 133.34(17) ?
  Fe2 Fe2 N2 1_545 . 2_544 49.41(17) ?
  Fe2 Fe2 N2 1_545 . 2_554 130.59(18) ?
  Fe2 Fe2 Fe2 1_565 . 3_546 122.31(5) ?
  Fe2 Fe2 Fe2 1_565 . 3_556 57.69(3) ?
  Fe2 Fe2 Fe3 1_565 . 2_554 90.00(3) ?
  Fe2 Fe2 Fe3 1_565 . 3_656 90.00(4) ?
  Fe2 Fe2 N1 1_565 . 2_554 90.000(17) ?
  Fe2 Fe2 N1 1_565 . 4_446 133.34(17) ?
  Fe2 Fe2 N1 1_565 . 4_456 46.66(16) ?
  Fe2 Fe2 N2 1_565 . 2_544 130.59(18) ?
  Fe2 Fe2 N2 1_565 . 2_554 49.41(17) ?
  Fe2 Fe2 Fe2 3_546 . 3_556 64.62(5) ?
  Fe2 Fe2 Fe3 3_546 . 2_554 91.16(6) ?
  Fe2 Fe2 Fe3 3_546 . 3_656 143.85(4) ?
  Fe2 Fe2 N1 3_546 . 2_554 49.34(17) ?
  Fe2 Fe2 N1 3_546 . 4_446 53.71(12) ?
  Fe2 Fe2 N1 3_546 . 4_456 98.2(2) ?
  Fe2 Fe2 N2 3_546 . 2_544 91.81(17) ?
  Fe2 Fe2 N2 3_546 . 2_554 136.64(10) ?
  Fe2 Fe2 Fe3 3_556 . 2_554 91.16(6) ?
  Fe2 Fe2 Fe3 3_556 . 3_656 143.85(4) ?
  Fe2 Fe2 N1 3_556 . 2_554 49.34(17) ?
  Fe2 Fe2 N1 3_556 . 4_446 98.2(2) ?
  Fe2 Fe2 N1 3_556 . 4_456 53.71(12) ?
  Fe2 Fe2 N2 3_556 . 2_544 136.64(10) ?
  Fe2 Fe2 N2 3_556 . 2_554 91.81(17) ?
  Fe3 Fe2 Fe3 2_554 . 3_656 71.44(8) ?
  Fe3 Fe2 N1 2_554 . 2_554 51.8(2) ?
  Fe3 Fe2 N1 2_554 . 4_446 133.08(11) ?
  Fe3 Fe2 N1 2_554 . 4_456 133.08(11) ?
  Fe3 Fe2 N2 2_554 . 2_544 51.45(11) ?
  Fe3 Fe2 N2 2_554 . 2_554 51.45(11) ?
  Fe3 Fe2 N1 3_656 . 2_554 123.2(2) ?
  Fe3 Fe2 N1 3_656 . 4_446 117.02(19) ?
  Fe3 Fe2 N1 3_656 . 4_456 117.02(19) ?
  Fe3 Fe2 N2 3_656 . 2_544 52.43(16) ?
  Fe3 Fe2 N2 3_656 . 2_554 52.43(16) ?
  N1 Fe2 N1 2_554 . 4_446 103.1(2) ?
  N1 Fe2 N1 2_554 . 4_456 103.1(2) ?
  N1 Fe2 N2 2_554 . 2_544 87.5(2) ?
  N1 Fe2 N2 2_554 . 2_554 87.5(2) ?
  N1 Fe2 N1 4_446 . 4_456 86.7(2) ?
  N1 Fe2 N2 4_446 . 2_544 95.0(2) ?
  N1 Fe2 N2 4_446 . 2_554 168.7(2) ?
  N1 Fe2 N2 4_456 . 2_544 168.7(2) ?
  N1 Fe2 N2 4_456 . 2_554 95.0(2) ?
  N2 Fe2 N2 2_544 . 2_554 81.2(2) ?
  Fe1 Fe3 Fe1 1_545 . . 62.45(6) ?
  Fe1 Fe3 Fe1 1_545 . 4_546 114.30(4) ?
  Fe1 Fe3 Fe1 1_545 . 4_556 164.42(6) ?
  Fe1 Fe3 Fe2 1_545 . 2_555 100.42(6) ?
  Fe1 Fe3 Fe2 1_545 . 3_646 61.81(6) ?
  Fe1 Fe3 Fe3 1_545 . 1_545 58.77(4) ?
  Fe1 Fe3 Fe3 1_545 . 1_565 121.23(6) ?
  Fe1 Fe3 N1 1_545 . . 141.99(7) ?
  Fe1 Fe3 N2 1_545 . . 51.3(3) ?
  Fe1 Fe3 N2 1_545 . 1_565 94.5(2) ?
  Fe1 Fe3 N2 1_545 . 4_536 73.28(19) ?
  Fe1 Fe3 N2 1_545 . 4_546 114.0(3) ?
  Fe1 Fe3 Fe1 . . 4_546 164.42(6) ?
  Fe1 Fe3 Fe1 . . 4_556 114.30(4) ?
  Fe1 Fe3 Fe2 . . 2_555 100.42(6) ?
  Fe1 Fe3 Fe2 . . 3_646 61.81(6) ?
  Fe1 Fe3 Fe3 . . 1_545 121.23(6) ?
  Fe1 Fe3 Fe3 . . 1_565 58.77(4) ?
  Fe1 Fe3 N1 . . . 141.99(7) ?
  Fe1 Fe3 N2 . . . 94.5(2) ?
  Fe1 Fe3 N2 . . 1_565 51.3(3) ?
  Fe1 Fe3 N2 . . 4_536 114.0(3) ?
  Fe1 Fe3 N2 . . 4_546 73.28(19) ?
  Fe1 Fe3 Fe1 4_546 . 4_556 64.29(4) ?
  Fe1 Fe3 Fe2 4_546 . 2_555 95.15(8) ?
  Fe1 Fe3 Fe2 4_546 . 3_646 102.85(6) ?
  Fe1 Fe3 Fe3 4_546 . 1_545 57.86(3) ?
  Fe1 Fe3 Fe3 4_546 . 1_565 122.14(5) ?
  Fe1 Fe3 N1 4_546 . . 50.41(8) ?
  Fe1 Fe3 N2 4_546 . . 94.13(16) ?
  Fe1 Fe3 N2 4_546 . 1_565 142.5(3) ?
  Fe1 Fe3 N2 4_546 . 4_536 52.5(3) ?
  Fe1 Fe3 N2 4_546 . 4_546 95.97(15) ?
  Fe1 Fe3 Fe2 4_556 . 2_555 95.15(8) ?
  Fe1 Fe3 Fe2 4_556 . 3_646 102.85(6) ?
  Fe1 Fe3 Fe3 4_556 . 1_545 122.14(5) ?
  Fe1 Fe3 Fe3 4_556 . 1_565 57.86(3) ?
  Fe1 Fe3 N1 4_556 . . 50.41(8) ?
  Fe1 Fe3 N2 4_556 . . 142.5(3) ?
  Fe1 Fe3 N2 4_556 . 1_565 94.13(16) ?
  Fe1 Fe3 N2 4_556 . 4_536 95.97(15) ?
  Fe1 Fe3 N2 4_556 . 4_546 52.5(3) ?
  Fe2 Fe3 Fe2 2_555 . 3_646 158.69(6) ?
  Fe2 Fe3 Fe3 2_555 . 1_545 90.00(4) ?
  Fe2 Fe3 Fe3 2_555 . 1_565 90.00(4) ?
  Fe2 Fe3 N1 2_555 . . 54.91(11) ?
  Fe2 Fe3 N2 2_555 . . 54.6(2) ?
  Fe2 Fe3 N2 2_555 . 1_565 54.6(2) ?
  Fe2 Fe3 N2 2_555 . 4_536 135.01(18) ?
  Fe2 Fe3 N2 2_555 . 4_546 135.01(18) ?
  Fe2 Fe3 Fe3 3_646 . 1_545 90.00(5) ?
  Fe2 Fe3 Fe3 3_646 . 1_565 90.00(5) ?
  Fe2 Fe3 N1 3_646 . . 146.40(11) ?
  Fe2 Fe3 N2 3_646 . . 112.0(3) ?
  Fe2 Fe3 N2 3_646 . 1_565 112.0(3) ?
  Fe2 Fe3 N2 3_646 . 4_536 54.8(2) ?
  Fe2 Fe3 N2 3_646 . 4_546 54.8(2) ?
  Fe3 Fe3 Fe3 1_545 . 1_565 180.0(5) ?
  Fe3 Fe3 N1 1_545 . . 90.00(5) ?
  Fe3 Fe3 N2 1_545 . . 47.30(7) ?
  Fe3 Fe3 N2 1_545 . 1_565 132.70(7) ?
  Fe3 Fe3 N2 1_545 . 4_536 47.90(10) ?
  Fe3 Fe3 N2 1_545 . 4_546 132.10(10) ?
  Fe3 Fe3 N1 1_565 . . 90.00(5) ?
  Fe3 Fe3 N2 1_565 . . 132.70(7) ?
  Fe3 Fe3 N2 1_565 . 1_565 47.30(7) ?
  Fe3 Fe3 N2 1_565 . 4_536 132.10(10) ?
  Fe3 Fe3 N2 1_565 . 4_546 47.90(10) ?
  N1 Fe3 N2 . . . 92.1(3) ?
  N1 Fe3 N2 . . 1_565 92.1(3) ?
  N1 Fe3 N2 . . 4_536 102.9(3) ?
  N1 Fe3 N2 . . 4_546 102.9(3) ?
  N2 Fe3 N2 . . 1_565 85.39(9) ?
  N2 Fe3 N2 . . 4_536 93.25(12) ?
  N2 Fe3 N2 . . 4_546 165.0(4) ?
  N2 Fe3 N2 1_565 . 4_536 165.0(4) ?
  N2 Fe3 N2 1_565 . 4_546 93.25(12) ?
  N2 Fe3 N2 4_536 . 4_546 84.19(14) ?
  Fe1 N1 Fe1 4_546 . 4_556 85.23(18) ?
  Fe1 N1 Fe2 4_546 . 2_555 128.5(2) ?
  Fe1 N1 Fe2 4_546 . 4_546 86.94(10) ?
  Fe1 N1 Fe2 4_546 . 4_556 151.2(4) ?
  Fe1 N1 Fe3 4_546 . . 78.7(3) ?
  Fe1 N1 Fe2 4_556 . 2_555 128.5(2) ?
  Fe1 N1 Fe2 4_556 . 4_546 151.2(4) ?
  Fe1 N1 Fe2 4_556 . 4_556 86.94(10) ?
  Fe1 N1 Fe3 4_556 . . 78.7(3) ?
  Fe2 N1 Fe2 2_555 . 4_546 76.94(14) ?
  Fe2 N1 Fe2 2_555 . 4_556 76.94(14) ?
  Fe2 N1 Fe3 2_555 . . 73.3(2) ?
  Fe2 N1 Fe2 4_546 . 4_556 86.7(3) ?
  Fe2 N1 Fe3 4_546 . . 126.66(19) ?
  Fe2 N1 Fe3 4_556 . . 126.66(19) ?
  Fe1 N2 Fe2 1_545 . 2_545 139.30(17) ?
  Fe1 N2 Fe2 1_545 . 2_555 139.30(17) ?
  Fe1 N2 Fe3 1_545 . 1_545 79.9(3) ?
  Fe1 N2 Fe3 1_545 . . 79.9(3) ?
  Fe1 N2 Fe3 1_545 . 4_436 76.9(3) ?
  Fe1 N2 Fe3 1_545 . 4_446 76.9(3) ?
  Fe2 N2 Fe2 2_545 . 2_555 81.2(3) ?
  Fe2 N2 Fe3 2_545 . 1_545 73.94(15) ?
  Fe2 N2 Fe3 2_545 . . 127.3(4) ?
  Fe2 N2 Fe3 2_545 . 4_436 72.82(12) ?
  Fe2 N2 Fe3 2_545 . 4_446 125.2(3) ?
  Fe2 N2 Fe3 2_555 . 1_545 127.3(4) ?
  Fe2 N2 Fe3 2_555 . . 73.94(15) ?
  Fe2 N2 Fe3 2_555 . 4_436 125.2(3) ?
  Fe2 N2 Fe3 2_555 . 4_446 72.82(12) ?
  Fe3 N2 Fe3 1_545 . . 85.39(13) ?
  Fe3 N2 Fe3 1_545 . 4_436 90.56(11) ?
  Fe3 N2 Fe3 1_545 . 4_446 156.8(5) ?
  Fe3 N2 Fe3 . . 4_436 156.8(5) ?
  Fe3 N2 Fe3 . . 4_446 90.56(11) ?
  Fe3 N2 Fe3 4_436 . 4_446 84.19(19) ?

loop_
 _refln_index_h
 _refln_index_k
 _refln_index_l
 _refln_F_squared_calc
 _refln_F_squared_meas
 _refln_F_squared_sigma
 _refln_observed_status
   0   1   1  2919.82  3203.93    44.52 o
   0   2   2     1.21     0.03     0.28 <
   0   3   1   563.37   553.17    14.00 o
   0   3   3   398.26   422.72    13.51 o
   0   4   2     0.13     0.26     0.77 <
   0   4   4     3.12     8.49     2.57 o
   1   0   1    32.57    35.98     2.51 o
   1   1   1   833.18   808.42    14.58 o
   1   1   2 12663.80 12648.80   111.31 o
   1   2   1    20.05    21.42     2.19 o
   1   2   2    44.07    37.66     3.58 o
   1   2   3    92.83    95.96     6.49 o
   1   3   1   217.22   208.12     7.45 o
   1   3   2  2674.88  2658.09    35.75 o
   1   3   3   197.79   216.76    10.16 o
   1   3   4  1449.25  1504.02    22.46 o
   1   3   5  1534.90  1635.51    41.82 o
   1   4   1     4.79     3.51     1.65 <
   1   4   2     9.97     8.97     1.76 o
   1   4   3    19.89    17.97     2.41 o
   1   4   4   389.84   365.25    15.43 o
   1   4   5   432.07   471.69    18.23 o
   1   4   6    82.82    82.45    10.39 o
   2   0   0   116.36   109.42     5.31 o
   2   0   1    18.91    19.54     2.31 o
   2   0   2  2570.98  2581.13    35.23 o
   2   0   3 15708.00 17699.60   107.16 o
   2   1   0    64.66    69.59     3.48 o
   2   1   1 10116.80  8774.17    93.32 o
   2   1   2  7886.14  7752.52    72.48 o
   2   1   3   597.60   624.04    16.38 o
   2   1   4  1905.57  1766.84    68.15 o
   2   2   0    68.70    65.25     5.21 o
   2   2   1     1.00     0.18     0.59 <
   2   2   2  1160.78  1130.31    22.31 o
   2   2   3  6242.48  5804.68    82.05 o
   2   2   4  3621.88  3781.03    73.88 o
   2   3   0     6.21    43.64    12.20 o
   2   3   1  2164.35  2096.32    27.47 o
   2   3   2  1743.05  1696.77    31.28 o
   2   3   3   158.45   155.25     9.76 o
   2   3   4   461.55   445.80    17.98 o
   2   3   5   519.42   542.65    22.34 o
   2   4   0    22.24    16.38     3.89 o
   2   4   1     2.33     2.85     1.90 <
   2   4   2   228.53   206.35    13.26 o
   2   4   3  1413.29  1418.32    30.86 o
   2   4   4   878.64   820.70    25.45 o
   2   4   5    43.91    43.68     5.88 o
   2   4   6    50.29    47.78     7.36 o
   3   0   1 11456.20 10265.40    99.84 o
   3   0   2  1022.62  1041.48    18.78 o
   3   0   3   872.39   908.16    27.20 o
   3   0   4   217.71   217.28    14.38 o
   3   1   1  4048.45  4130.49    22.34 o
   3   1   2     0.02    -0.04     0.42 <
   3   1   3    20.24    19.15     2.40 o
   3   1   4   317.01   305.76    13.45 o
   3   1   5   981.19  1009.93    43.00 o
   3   2   1  4770.57  4847.82    25.90 o
   3   2   2   388.63   369.29    10.00 o
   3   2   3   382.01   338.45    11.44 o
   3   2   4    97.58    97.32     6.38 o
   3   2   5  1033.84   999.58    47.41 o
   3   3   1  1062.77  1009.57    19.87 o
   3   3   2     0.25     0.21     1.25 <
   3   3   3     6.63     8.03     1.95 o
   3   3   4    88.44    60.63     8.72 o
   3   3   5   323.12   300.44    12.14 o
   3   3   6  1794.36  2196.37    75.93 o
   3   4   1  1220.65  1166.87    33.62 o
   3   4   3    94.14    66.97     6.18 o
   3   4   4    28.43    26.76     4.98 o
   3   4   5   327.58   260.38    16.97 o
   3   4   6   496.83   446.51    21.76 o
   3   4   7  1165.05  1630.04    65.01 o
   4   0   0     2.79     3.20     1.46 <
   4   0   1  5894.38  5989.51    41.21 o
   4   0   2    87.23    83.48     5.53 o
   4   0   3  1070.81  1076.15    21.50 o
   4   0   4   412.52   412.35    21.44 o
   4   0   5  1302.33  1334.63    41.69 o
   4   0   6    53.98    55.32     9.96 o
   4   1   0   252.45   260.44     8.41 o
   4   1   1  1828.33  1923.22    14.52 o
   4   1   2  2215.76  2203.66    21.81 o
   4   1   3  6774.48  7116.42    33.46 o
   4   1   4  2633.07  2714.52    38.26 o
   4   1   5   652.10   631.36    22.33 o
   4   1   6    38.16    40.51     6.24 o
   4   2   0     1.13     0.06     1.03 <
   4   2   1  2750.69  2903.34    21.16 o
   4   2   2    44.03    47.49     3.32 o
   4   2   3   506.32   492.39    13.24 o
   4   2   4   212.81   199.18     9.68 o
   4   2   5   671.15   658.58    22.08 o
   4   2   6    28.35    29.40     5.30 o
   4   3   0    60.75    53.32     5.01 o
   4   3   1   576.58   543.40    15.95 o
   4   3   2   658.69   634.61    15.50 o
   4   3   3  2243.37  2310.31    44.08 o
   4   3   4   863.48   769.64    26.76 o
   4   3   5   222.28   197.89    10.66 o
   4   3   6    10.60    12.87     2.94 o
   4   3   7   623.68   634.10    23.58 o
   4   4   0     1.18     0.86     1.12 <
   4   4   1   797.11   754.00    24.07 o
   4   4   2     9.38     9.90     2.70 o
   4   4   3   142.20   147.63    11.42 o
   4   4   4    67.87    63.94     7.79 o
   4   4   5   210.29   240.27    15.27 o
   4   4   7   259.97   339.48    30.60 o
   4   5   1   176.80   198.66    23.81 o
   4   5   2   175.79   188.11    22.82 o
   4   5   3   706.91   759.20    44.47 o
   4   5   4   252.80   273.82    27.42 o
   4   5   5    69.52    71.13    14.00 o
   4   5   6     1.70     1.66     2.47 <
   4   5   7   220.33   285.25    30.47 o
   5   0   1  2397.62  2424.20    29.15 o
   5   0   2  2296.00  2379.90    39.83 o
   5   0   3    62.07    52.52     6.74 o
   5   0   4  3957.59  4176.24    61.56 o
   5   0   5  4839.65  5181.42    88.91 o
   5   0   6    71.34    71.58    11.96 o
   5   0   7    46.12    42.60     9.43 o
   5   1   1   237.44   224.37     7.17 o
   5   1   2   624.01   617.73    12.48 o
   5   1   3   413.96   398.57    10.40 o
   5   1   4   648.21   633.35    16.63 o
   5   1   5     1.94     2.87     1.54 <
   5   1   6    15.77    12.85     4.18 o
   5   1   7   237.68   237.63    15.99 o
   5   2   1  1314.42  1387.54    17.93 o
   5   2   2  1271.24  1307.27    19.23 o
   5   2   3    30.83    35.64     3.29 o
   5   2   4  2285.31  2346.23    34.22 o
   5   2   5  2795.94  2793.37    40.50 o
   5   2   6    41.23    42.44     5.65 o
   5   2   7    33.45    54.59     9.24 o
   5   3   1    97.87    95.14     5.45 o
   5   3   2   244.36   241.41    10.33 o
   5   3   3   161.48   166.51     8.71 o
   5   3   4   251.94   244.24    11.97 o
   5   3   5     0.09     1.01     1.64 <
   5   3   6     6.00    11.84     6.23 <
   5   3   7   119.01   138.55    11.24 o
   5   3   8   814.25   784.56    32.12 o
   5   4   1   455.15   470.86    18.56 o
   5   4   2   445.61   474.53    20.34 o
   5   4   3     7.32    12.58     6.08 <
   5   4   4   841.99   760.62    38.09 o
   5   4   5   997.85  1076.24    34.82 o
   5   4   6    14.45    13.06     4.40 <
   5   4   7    18.80    39.31    14.65 <
   5   5   1    33.55    49.41    15.77 o
   5   5   2    82.53    92.02    17.98 o
   5   5   3    53.01    70.07    15.61 o
   6   0   0  2118.93  2192.30    42.66 o
   6   0   1   668.88   650.12    16.78 o
   6   0   2   151.09   177.93    12.51 o
   6   0   3    47.25    46.34     5.36 o
   6   0   4    54.83    55.27     6.09 o
   6   0   5  1863.33  1714.91    56.01 o
   6   0   6  1226.31  1291.26    47.84 o
   6   0   7    72.51    55.70    10.14 o
   6   0   8   206.02   210.25    25.05 o
   6   1   0  7413.44  8200.18    68.33 o
   6   1   1   169.38   172.28     7.57 o
   6   1   2    21.25    24.11     2.80 o
   6   1   3  2286.54  2343.60    26.24 o
   6   1   4    17.68    19.52     2.96 o
   6   1   5   216.50   231.65    13.59 o
   6   1   6  3224.23  3219.67    60.10 o
   6   1   7    32.44    33.70     6.95 o
   6   1   8   159.96   149.98    15.00 o
   6   2   0  1241.81  1192.65    28.21 o
   6   2   1   392.32   379.94    11.06 o
   6   2   2    87.29    85.97     5.25 o
   6   2   3    25.96    22.22     2.69 o
   6   2   4    40.93    43.55     4.84 o
   6   2   5  1186.73  1195.49    27.79 o
   6   2   6   795.11   757.44    29.11 o
   6   2   7    51.90    46.68     7.56 o
   6   2   8   143.13   149.45    13.02 o
   6   3   0  3276.60  3371.94    47.83 o
   6   3   1    71.63    66.67     4.96 o
   6   3   2    12.06    10.88     2.49 o
   6   3   3  1058.29  1048.21    24.07 o
   6   3   4     9.95     4.12     2.21 <
   6   3   5    93.95    90.28    10.94 o
   6   3   6  1567.60  1416.66    59.24 o
   6   3   7    17.06    39.01    12.42 o
   6   4   0   441.25   459.58    28.16 o
   6   4   1   135.24   135.33    11.32 o
   6   4   2    27.76    48.01     9.21 o
   6   4   3     7.48    -0.18     3.02 <
   7   0   1     0.87     2.72     1.59 <
   7   0   2  1694.95  1556.76    33.16 o
   7   0   3   314.30   303.05    15.49 o
   7   0   4   128.90   126.94     9.43 o
   7   0   5    58.89    58.03     9.24 o
   7   0   6    76.28    72.38    11.99 o
   7   0   7     3.29    -3.67     5.45 <
   7   0   8  2261.12  2207.58    73.30 o
   7   0   9  1104.27  1029.08    51.98 o
   7   1   1     6.23     5.26     1.24 o
   7   1   2  1162.47  1165.66    19.90 o
   7   1   3    12.60    10.37     1.97 o
   7   1   4  1129.94  1110.93    20.50 o
   7   1   5   583.42   576.82    22.33 o
   7   1   6    50.17    51.32     8.03 o
   7   1   7   659.49   675.39    28.80 o
   7   1   8   383.54   381.09    23.12 o
   7   1   9     0.90     1.98     2.94 <
   7   2   1     0.37    -0.15     1.08 <
   7   2   2  1135.17  1152.87    20.39 o
   7   2   3   214.92   228.05     9.20 o
   7   2   4    89.10    88.79     7.29 o
   7   2   5    41.22    44.07     6.03 o
   7   2   6    48.26    55.48     9.09 o
   7   2   7     2.14    -1.66     1.79 <
   7   2   8  1629.48  1663.66    51.90 o
   7   2   9   809.85   866.60    38.85 o
   7   3   1     4.67     3.21     1.21 <
   7   3   2   602.88   652.56    28.32 o
   7   3   4   572.84   645.38    30.50 o
   8   0   0   268.51   231.94    16.80 o
   8   0   1   186.56   201.02    12.52 o
   8   0   2  2590.77  2583.58    45.73 o
   8   0   3   674.36   617.38    24.22 o
   8   0   4  1389.97  1361.57    34.22 o
   8   0   5    22.22    11.54     4.41 <
   8   0   6   323.92   272.16    26.29 o
   8   0   7   251.09   246.23    24.97 o
   8   0   8   634.29   491.73    36.99 o
   8   0   9   127.77   107.46    17.01 o
   8   1   0   139.57   150.60    13.85 o
   8   1   1   256.69   264.22     9.53 o
   8   1   2    20.55    20.89     2.81 o
   8   1   3  1004.92   979.48    21.88 o
   8   1   4   289.62   275.48    11.00 o
   8   1   5    38.02    37.63     5.53 o
   8   1   6   120.48    98.33     9.97 o
   8   1   7   609.03   563.02    37.46 o
   8   1   8    92.37    94.07    14.96 o
   8   1   9   160.28   147.00    17.09 o
   8   2   0   201.87   215.20    18.69 o
   8   2   1   133.88   128.87    11.44 o
   8   2   2  1865.59  2053.37    46.47 o
   8   2   3   495.68   526.52    19.23 o
   8   2   4  1003.75   922.88    43.52 o
   8   2   5    16.46    14.22     6.93 <
   8   2   6   245.99   234.35    19.97 o
   8   2   7   188.55   191.06    18.31 o
   8   2   8   474.58   453.96    28.17 o
   8   2   9    97.37    85.09    13.59 o
   8   2  10    18.78    13.09     5.36 <
   8   3   0    77.44    69.65    12.02 o
   8   3   1   128.84   134.30    11.59 o
   8   3   2    11.79    17.79     5.51 o
   8   3   3   540.32   576.64    29.94 o
   8   3   4   167.59   167.40    17.41 o
   9   0   1    12.06    11.45     4.07 <
   9   0   2     1.85     4.93     3.20 <
   9   0   3   121.04    94.32     9.76 o
   9   0   4    27.93    26.57     6.53 o
   9   0   5    15.95     6.88     2.31 <
   9   1   1  1001.07  1020.83    30.05 o
   9   1   2   365.79   351.76    18.06 o
   9   1   3   193.09   189.21    13.14 o
   9   1   4   446.56   438.92    20.25 o
   9   1   5   219.79   212.21    21.22 o
   9   1   6     3.78     0.60     5.96 <
   9   1   7  1319.81  1260.31    57.54 o
   9   1   8    64.71    66.67    12.42 o
   9   2   1     9.10     5.70     3.03 <
   9   2   2     1.85     2.85     3.00 <
   9   2   3    92.04   101.78    11.94 o
   9   2   4    20.41    14.73     4.06 o
   9   2   5    11.78    14.37     4.64 o
   9   2   6   488.61   473.70    33.26 o
   9   2   7     2.57     3.24     1.81 <
   9   2   8    39.24    34.87     8.51 o
   9   2   9   333.40   365.15    28.04 o
  10   2   0   120.04   149.58    20.95 o
  10   2   1   586.14   625.28    30.83 o
  10   2   2   165.26   157.70    15.44 o
  10   2   3   509.11   520.80    27.68 o
  10   2   4    14.80    12.43     5.62 <
  10   2   5   307.85   250.31    44.49 o
  10   2   6    63.20    45.03    17.91 <

# start Validation Reply Form
_vrf_PLAT027_Fe3N2_49.6_GPa
;
PROBLEM: _diffrn_reflns_theta_full value (too) Low ......       7.77 Degree
RESPONSE: 
The dataset was incomplete since the data were collected in
a diamond anvil cell metallic body of which shadows
more than 60% of the reflections. 
;
_vrf_PLAT029_Fe3N2_49.6_GPa
;
PROBLEM: _diffrn_measured_fraction_theta_full value Low .      0.520 Note  
RESPONSE: 
The dataset was incomplete since the data were collected in
a diamond anvil cell metallic body of which shadows
more than 60% of the reflections. 
;
_vrf_PLAT911_Fe3N2_49.6_GPa
;
PROBLEM: Missing # FCF Refl Between THmin & STh/L=  0.600         73 Report
RESPONSE: 
The dataset was incomplete since the data were collected in
a diamond anvil cell metallic body of which shadows
more than 60% of the reflections. 
;
# end Validation Reply Form
