# Supplementary material for: Fe-N system at high pressure reveals a compound featuring polymeric nitrogen chains
Source: Nat Commun. 2018 Jul 16;9:2756. doi: 10.1038/s41467-018-05143-2 (PMC6048061; doi:10.1038/s41467-018-05143-2)
Supplement: Supplementary file 5 — Supplementary Data 2 [file 41467_2018_5143_MOESM5_ESM.cif]

data_I

_journal_name_full                'Nature Communications'
_publ_section_title
;
Fe-N system at extreme conditions reveals a compound featuring polymeric nitrogen chains
;

loop_
_publ_author_name
'Bykov, Maxim'
'Bykova, Elena'
'Georgios Aprilis'
'Konstantin Glazyrin'
'Egor Koemets'
'Irina Chuvashova'
'Ilya Kupenko'
'Catherine McCammon'
'Mohammed Mezouar'
'Vitali Prakapenka'
'Hanns-Peter Liermann'
'Ferenc Tasnadi'
'Alena V. Ponomareva'
'Igor A. Abrikosov'
'Natalia Dubrovinskaia'
'Leonid Dubrovinsky'

_publ_contact_author_address      
;                       
Bayerisches Geoinstitut
University of Bayreuth
Bayreuth, Germany
;
_publ_contact_author_email        maks.byk@gmail.com
_publ_contact_author_id_orcid     0000-0003-0248-1728
_publ_contact_author_name         'Maxim Bykov'

_audit_creation_date              2017-11-20
_audit_creation_method
;
Olex2 1.2
(compiled 2017.01.04 svn.r3372 for OlexSys, GUI svn.r5292)
;
_publ_contact_author_address      ?
_publ_contact_author_email        ?
_publ_contact_author_id_orcid     ?
_publ_contact_author_name         ''
_publ_contact_author_phone        ?
_publ_section_references
;
Bourhis, L.J., Dolomanov, O.V., Gildea, R.J., Howard, J.A.K., Puschmann, H.
 (2015). Acta Cryst. A71, 59-75.

Dolomanov, O.V., Bourhis, L.J., Gildea, R.J, Howard, J.A.K. & Puschmann, H.
 (2009), J. Appl. Cryst. 42, 339-341.

Sheldrick, G.M. (2008). Acta Cryst. A64, 112-122.
;
_chemical_name_systematic         'Iron nitride'
_chemical_formula_moiety          '0.08(Fe12 N12)'
_chemical_formula_sum             'Fe N'
_chemical_formula_weight          69.85
loop_
  _atom_type_symbol
  _atom_type_scat_dispersion_real
  _atom_type_scat_dispersion_imag
  _atom_type_scat_Cromer_Mann_a1
  _atom_type_scat_Cromer_Mann_a2
  _atom_type_scat_Cromer_Mann_a3
  _atom_type_scat_Cromer_Mann_a4
  _atom_type_scat_Cromer_Mann_b1
  _atom_type_scat_Cromer_Mann_b2
  _atom_type_scat_Cromer_Mann_b3
  _atom_type_scat_Cromer_Mann_b4
  _atom_type_scat_Cromer_Mann_c
  _atom_type_scat_source
  _atom_type_scat_dispersion_source
 Fe 0.34900 0.85300 11.76950 7.35730 3.52220 2.30450 4.76110 0.30720 15.35350
 76.88050 1.03690004349
 'International Tables Volume C Table 6.1.1.4 (pp. 500-502)' custom
 N 0.00700 0.00300 12.21260 3.13220 2.01250 1.16630 0.00570 9.89330 28.99750
 0.58260 -11.5290002823
 'International Tables Volume C Table 6.1.1.4 (pp. 500-502)' custom

_space_group_crystal_system       'hexagonal'
_space_group_IT_number            194
_space_group_name_H-M_alt         'P 63/m m c'
_space_group_name_Hall            '-P 6c 2c'
loop_
  _space_group_symop_id
  _space_group_symop_operation_xyz
 1 x,y,z
 2 x-y,x,z+1/2
 3 y,-x+y,z+1/2
 4 -y,x-y,z
 5 -x+y,-x,z
 6 x-y,-y,-z
 7 -x,-x+y,-z
 8 -x,-y,z+1/2
 9 y,x,-z
 10 -y,-x,-z+1/2
 11 -x+y,y,-z+1/2
 12 x,x-y,-z+1/2
 13 -x,-y,-z
 14 -x+y,-x,-z-1/2
 15 -y,x-y,-z-1/2
 16 y,-x+y,-z
 17 x-y,x,-z
 18 -x+y,y,z
 19 x,x-y,z
 20 x,y,-z-1/2
 21 -y,-x,z
 22 y,x,z-1/2
 23 x-y,-y,z-1/2
 24 -x,-x+y,z-1/2

_symmetry_Int_Tables_number       194
_cell_length_a                    2.6299
_cell_length_b                    2.6299
_cell_length_c                    4.8187
_cell_angle_alpha                 90
_cell_angle_beta                  90
_cell_angle_gamma                 120
_cell_volume                      28.862835
_cell_formula_units_Z             2
_cell_measurement_temperature     293
_cell_measurement_reflns_used   76
_cell_measurement_theta_min     4.0200
_cell_measurement_theta_max     16.4520
_exptl_absorpt_coefficient_mu     1.982
_exptl_absorpt_correction_T_max   1.00000
_exptl_absorpt_correction_T_min   0.48679
_exptl_absorpt_correction_type    multi-scan
_exptl_absorpt_process_details
;
CrysAlisPro 1.171.38.43 (Rigaku Oxford Diffraction, 2015)
Empirical absorption correction using spherical harmonics,
 implemented in SCALE3 ABSPACK scaling algorithm.
;
_exptl_crystal_colour_lustre      ?
_exptl_crystal_density_diffrn     8.0368
_exptl_crystal_description        plate
_exptl_crystal_F_000              66.7013
loop_
  _exptl_crystal_face_index_h
  _exptl_crystal_face_index_k
  _exptl_crystal_face_index_l
  _exptl_crystal_face_perp_dist
 ? ? ? ?

_exptl_crystal_preparation        ?
_exptl_crystal_size_max           0.015
_exptl_crystal_size_mid           0.01
_exptl_crystal_size_min           0.008
_diffrn_reflns_av_R_equivalents   0.0000
_diffrn_reflns_av_unetI/netI      0.0494
_diffrn_reflns_limit_h_max        5
_diffrn_reflns_limit_h_min        1
_diffrn_reflns_limit_k_max        0
_diffrn_reflns_limit_k_min        -2
_diffrn_reflns_limit_l_max        5
_diffrn_reflns_limit_l_min        0
_diffrn_reflns_number             39
_diffrn_reflns_theta_full         17.1311
_diffrn_reflns_theta_max          17.13
_diffrn_reflns_theta_min          4.02
_diffrn_ambient_temperature       293.0
_diffrn_ambient_pressure 		  49600000
_diffrn_measured_fraction_theta_full 0.5441
_diffrn_measured_fraction_theta_max 0.5441
_diffrn_measurement_device_type   '2C setup @ P02.2 (DESY/Hamburg)'
_diffrn_radiation_type            synchrotron
_diffrn_radiation_wavelength      0.2888
_diffrn_special_details
'Dataset measured while the sample was loaded inside a Diamond anvil cell'
_reflns_Friedel_coverage          0.0
_reflns_limit_h_max               4
_reflns_limit_h_min               1
_reflns_limit_k_max               2
_reflns_limit_k_min               0
_reflns_limit_l_max               5
_reflns_limit_l_min               0
_reflns_number_gt                 35
_reflns_number_total              37
_reflns_threshold_expression      I>=2u(I)
_computing_molecular_graphics     'Olex2 (Dolomanov et al., 2009)'
_computing_publication_material   'Olex2 (Dolomanov et al., 2009)'
_computing_structure_refinement   'olex2.refine (Bourhis et al., 2015)'
_computing_structure_solution     'ShelXS (Sheldrick, 2008)'
_refine_diff_density_max          1.9229
_refine_diff_density_min          -1.8408
_refine_diff_density_rms          0.5410
_refine_ls_d_res_high             0.4902
_refine_ls_d_res_low              2.0591
_refine_ls_goodness_of_fit_ref    1.1120
_refine_ls_hydrogen_treatment     undef
_refine_ls_matrix_type            full
_refine_ls_number_constraints     0
_refine_ls_number_parameters      4
_refine_ls_number_reflns          37
_refine_ls_number_restraints      0
_refine_ls_R_factor_all           0.0646
_refine_ls_R_factor_gt            0.0638
_refine_ls_restrained_S_all       1.1120
_refine_ls_shift/su_max           0.0002
_refine_ls_shift/su_mean          0.0001
_refine_ls_structure_factor_coef  Fsqd
_refine_ls_weighting_details
'w=1/[\s^2^(Fo^2^)+(0.1352P)^2^+0.0249P] where P=(Fo^2^+2Fc^2^)/3'
_refine_ls_weighting_scheme       calc
_refine_ls_wR_factor_gt           0.1704
_refine_ls_wR_factor_ref          0.1725
_olex2_refinement_description
;
;
_atom_sites_solution_primary      direct
loop_
  _atom_site_label
  _atom_site_type_symbol
  _atom_site_fract_x
  _atom_site_fract_y
  _atom_site_fract_z
  _atom_site_U_iso_or_equiv
  _atom_site_adp_type
  _atom_site_occupancy
  _atom_site_site_symmetry_order
  _atom_site_refinement_flags_posn
  _atom_site_refinement_flags_adp
  _atom_site_refinement_flags_occupancy
 Fe Fe 0.0 0.0 0.0 0.0109(11) Uani 0.999960 12 S T P
 N N 0.333333333333 -0.333333333333 0.25 0.0092(17) Uani 0.999960 12 S T P

loop_
  _atom_site_aniso_label
  _atom_site_aniso_U_11
  _atom_site_aniso_U_22
  _atom_site_aniso_U_33
  _atom_site_aniso_U_12
  _atom_site_aniso_U_13
  _atom_site_aniso_U_23
 Fe 0.0109(8) 0.0109(8) 0.011(3) 0.0055(4) -0.000000 0.000000
 N 0.0104(13) 0.0104(13) 0.007(5) 0.0052(6) -0.000000 0.000000

loop_
  _geom_bond_atom_site_label_1
  _geom_bond_atom_site_label_2
  _geom_bond_distance
  _geom_bond_site_symmetry_2
  _geom_bond_publ_flag
 Fe Fe 2.6299 1_665 ?
 Fe Fe 2.6299 1_545 ?
 Fe Fe 2.6299 1_655 ?
 Fe Fe 2.4093 2 ?
 Fe Fe 2.6299 1_565 ?
 Fe Fe 2.6299 1_445 ?
 Fe Fe 2.6299 1_455 ?
 Fe Fe 2.4093 2_554 ?
 Fe N 1.9382 . ?
 Fe N 1.9382 1_565 ?
 Fe N 1.9382 2_554 ?
 Fe N 1.9382 2_444 ?
 Fe N 1.9382 1_455 ?
 Fe N 1.9382 2_454 ?

loop_
  _geom_angle_atom_site_label_1
  _geom_angle_atom_site_label_2
  _geom_angle_atom_site_label_3
  _geom_angle
  _geom_angle_site_symmetry_1
  _geom_angle_site_symmetry_3
  _geom_angle_publ_flag
 Fe Fe Fe 120.0 1_545 1_455 ?
 Fe Fe Fe 90.0 1_655 2 ?
 Fe Fe Fe 60.0 1_665 1_655 ?
 Fe Fe Fe 90.0 1_545 2 ?
 Fe Fe Fe 120.0 1_665 1_545 ?
 Fe Fe Fe 60.0 1_565 1_455 ?
 Fe Fe Fe 120.0 1_655 1_565 ?
 Fe Fe Fe 180.0 1_565 1_545 ?
 Fe Fe Fe 120.0 1_665 1_455 ?
 Fe Fe Fe 90.0 1_565 2 ?
 Fe Fe Fe 60.0 1_665 1_565 ?
 Fe Fe Fe 180.0 1_655 1_455 ?
 Fe Fe Fe 60.0 1_655 1_545 ?
 Fe Fe Fe 90.0 1_665 2 ?
 N Fe Fe 132.7 . 1_565 ?
 N Fe Fe 90.0 2_554 1_545 ?
 N Fe Fe 132.7 . 1_455 ?
 N Fe Fe 90.0 . 1_665 ?
 N Fe Fe 128.4 2_554 2 ?
 N Fe Fe 90.0 2_444 1_455 ?
 N Fe Fe 128.4 2_454 2 ?
 N Fe Fe 132.7 2_444 1_565 ?
 N Fe Fe 47.3 2_554 1_655 ?
 N Fe Fe 128.4 2_444 2 ?
 N Fe Fe 51.6 1_455 2 ?
 N Fe Fe 132.7 2_454 1_545 ?
 N Fe Fe 47.3 . 1_545 ?
 N Fe Fe 132.7 2_454 1_655 ?
 N Fe Fe 47.3 . 1_655 ?
 N Fe Fe 90.0 1_565 1_455 ?
 N Fe Fe 51.6 . 2 ?
 N Fe Fe 132.7 1_565 1_545 ?
 N Fe Fe 47.3 2_444 1_545 ?
 N Fe Fe 47.3 1_565 1_565 ?
 N Fe Fe 90.0 2_444 1_655 ?
 N Fe Fe 90.0 1_565 1_655 ?
 N Fe Fe 47.3 2_454 1_455 ?
 N Fe Fe 47.3 1_565 1_665 ?
 N Fe Fe 47.3 2_454 1_565 ?
 N Fe Fe 51.6 1_565 2 ?
 N Fe Fe 90.0 2_454 1_665 ?
 N Fe Fe 47.3 1_455 1_455 ?
 N Fe Fe 132.7 2_554 1_455 ?
 N Fe Fe 90.0 1_455 1_545 ?
 N Fe Fe 90.0 2_554 1_565 ?
 N Fe Fe 90.0 1_455 1_565 ?
 N Fe Fe 47.3 2_554 1_665 ?
 N Fe Fe 132.7 1_455 1_655 ?
 N Fe Fe 132.7 1_455 1_665 ?
 N Fe Fe 132.7 2_444 1_665 ?
 N Fe N 94.6 2_454 1_565 ?
 N Fe N 180.0 2_444 1_565 ?
 N Fe N 85.4 2_554 2_444 ?
 N Fe N 94.6 2_454 1_455 ?
 N Fe N 180.0 2_554 1_455 ?
 N Fe N 180.0 2_454 . ?
 N Fe N 85.4 . 1_565 ?
 N Fe N 85.4 2_454 2_444 ?
 N Fe N 94.6 2_554 1_565 ?
 N Fe N 94.6 2_444 . ?
 N Fe N 94.6 2_554 . ?
 N Fe N 85.4 . 1_455 ?
 N Fe N 94.6 2_444 1_455 ?
 N Fe N 85.4 1_455 1_565 ?
 N Fe N 85.4 2_554 2_454 ?
 Fe N Fe 85.4 . 1_545 ?
 Fe N Fe 133.9 2 1_655 ?
 Fe N Fe 76.9 2_655 1_655 ?
 Fe N Fe 85.4 1_655 1_545 ?
 Fe N Fe 133.9 2_655 1_545 ?
 Fe N Fe 85.4 1_655 . ?
 Fe N Fe 85.4 2_655 2 ?
 Fe N Fe 76.9 2_545 1_545 ?
 Fe N Fe 85.4 2 2_545 ?
 Fe N Fe 133.9 2_545 . ?
 Fe N Fe 133.9 2_655 . ?
 Fe N Fe 133.9 2_545 1_655 ?
 Fe N Fe 85.4 2_655 2_545 ?
 Fe N Fe 133.9 2 1_545 ?
 Fe N Fe 76.9 2 . ?

loop_
  _refln_index_h
  _refln_index_k
  _refln_index_l
  _refln_F_squared_meas
  _refln_F_squared_sigma
 1 0 1 58.22 2.8
 2 -1 0 941.51 43.46
 2 -1 2 370.67 17.16
 2 -1 4 307.9 14.89
 2 0 0 507.67 23.58
 2 0 1 11.17 0.69
 2 0 2 492.93 22.76
 2 0 3 4.18 0.41
 2 0 4 152.74 7.53
 3 -1 0 234.49 10.92
 3 -1 1 5.66 0.36
 3 -1 2 276.26 12.75
 3 -1 3 4.88 0.36
 3 -1 4 110.79 5.38
 3 -1 5 3.08 0.47
 3 0 0 279.22 13.56
 3 0 2 122.56 6.1
 3 0 3 0.39 0.16
 3 0 4 162.44 7.93
 3 0 5 0.11 0.1
 4 -2 0 143.11 6.84
 4 -2 2 74.09 3.77
 4 -2 4 131.64 7.15
 4 -1 0 73.27 3.78
 4 -1 1 3.29 0.35
 4 -1 2 120.13 5.78
 4 -1 3 1.56 0.22
 4 -1 4 65.22 3.73
 4 0 0 46.28 3.76
 4 0 1 1.62 0.51
 4 0 2 88.55 5.31
 4 0 3 2.24 0.53
 4 0 4 37.13 2.56
 4 0 5 1.05 0.54
 5 -2 0 29.45 2.2
 5 -2 1 0.88 0.21
 5 -2 2 45.04 2.39
 5 -2 3 1.13 0.38
 5 -2 4 44.94 3.33

_iucr_refine_fcf_details
;
data_I
_computing_structure_refinement   'olex2.refine (Bourhis et al., 2015)'
_shelx_refln_list_code            4
loop_
  _space_group_symop_id
  _space_group_symop_operation_xyz
   1  x,y,z
   2  x-y,x,z+1/2
   3  y,-x+y,z+1/2
   4  -y,x-y,z
   5  -x+y,-x,z
   6  x-y,-y,-z
   7  -x,-x+y,-z
   8  -x,-y,z+1/2
   9  y,x,-z
  10  -y,-x,-z+1/2
  11  -x+y,y,-z+1/2
  12  x,x-y,-z+1/2
  13  -x,-y,-z
  14  -x+y,-x,-z-1/2
  15  -y,x-y,-z-1/2
  16  y,-x+y,-z
  17  x-y,x,-z
  18  -x+y,y,z
  19  x,x-y,z
  20  x,y,-z-1/2
  21  -y,-x,z
  22  y,x,z-1/2
  23  x-y,-y,z-1/2
  24  -x,-x+y,z-1/2

_space_group_crystal_system       hexagonal
_space_group_IT_number            194
_space_group_name_H-M_alt         'P 63/m m c'
_space_group_name_Hall            '-P 6c 2c'
_symmetry_space_group_name_H-M    'P 63/m m c'
_symmetry_space_group_name_Hall   '-P 6c 2c'
_symmetry_Int_Tables_number       194
_cell_length_a                    2.6299
_cell_length_b                    2.6299
_cell_length_c                    4.8187
_cell_angle_alpha                 90
_cell_angle_beta                  90
_cell_angle_gamma                 120
_cell_volume                      28.862835
loop_
  _refln_index_h
  _refln_index_k
  _refln_index_l
  _refln_F_squared_calc
  _refln_F_squared_meas
  _refln_F_squared_sigma
  _refln_F_squared_weight
  _refln_observed_status
1 0 1 42.217 52.602 2.530 0.408 o
1 1 0 931.864 850.654 39.266 0.001 o
1 1 2 357.893 334.900 15.504 0.007 o
1 1 4 369.520 278.188 13.453 0.008 o
2 0 0 422.054 458.680 21.305 0.005 o
2 0 1 9.865 10.092 0.623 7.625 o
2 0 2 464.671 445.362 20.564 0.004 o
2 0 4 180.656 138.001 6.803 0.033 o
2 1 0 204.308 211.862 9.866 0.021 o
2 1 1 5.041 5.114 0.325 26.570 o
2 1 2 240.626 249.601 11.520 0.015 o
2 1 3 4.021 4.409 0.325 35.541 o
2 1 4 105.209 100.099 4.861 0.084 o
2 1 5 2.803 2.783 0.425 47.394 o
2 2 0 143.687 129.300 6.180 0.047 o
2 2 2 59.931 66.940 3.406 0.222 o
2 2 4 91.336 118.937 6.460 0.081 o
3 0 0 229.028 252.275 12.252 0.016 o
3 0 2 96.121 110.733 5.511 0.085 o
3 0 3 0.000 0.352 0.145 773.368 o
3 0 4 135.017 146.765 7.165 0.046 o
3 0 5 0.000 0.099 0.090 2066.840 o
3 1 0 73.414 66.200 3.415 0.176 o
3 1 1 2.255 2.973 0.316 67.509 o
3 1 2 94.549 108.537 5.222 0.089 o
3 1 3 1.918 1.409 0.199 134.006 o
3 1 4 45.772 58.926 3.370 0.318 o
3 2 0 34.509 26.608 1.988 0.799 o
3 2 1 1.130 0.795 0.190 231.845 o
3 2 2 45.707 40.694 2.159 0.452 o
3 2 3 0.968 1.021 0.343 116.252 o
4 0 0 49.418 41.814 3.397 0.352 o
4 0 1 1.591 1.464 0.461 63.175 o
4 0 2 64.873 80.005 4.798 0.163 o
4 0 3 1.360 2.024 0.479 59.228 o
4 0 4 32.118 33.547 2.313 0.728 o
4 0 5 0.997 0.949 0.488 66.487 o
;
_iucr_refine_instructions_details
;
TITL I OLEX2: imported from CIF
CELL 0.2888 2.6299 2.6299 4.8187 90 90 120
ZERR 2 0 0 0 0 0 0
LATT 1
SYMM -Y+X,+X,0.5+Z
SYMM -Y,+X-Y,+Z
SYMM -X,-Y,0.5+Z
SYMM +Y-X,-X,+Z
SYMM +Y,-X+Y,0.5+Z
SYMM -Y+X,-Y,-Z
SYMM -X,-X+Y,-Z
SYMM +Y,+X,-Z
SYMM -Y,-X,0.5-Z
SYMM +Y-X,+Y,0.5-Z
SYMM +X,+X-Y,0.5-Z
SFAC Fe N
DISP Fe 0.349 0.853
DISP N 0.007 0.003
UNIT 2 2

L.S. 4 0 0
PLAN  20
TEMP 19.85
fmap 2 53
acta 
OMIT 3 2 4
OMIT 2 0 3
WGHT 0.13517 0.024896
FVAR 1.052049
REM <olex2.extras>
REM <HklSrc "%.\\I.hkl">
REM </olex2.extras>

Fe    1     0.00000  0.00000  0.00000  10.08333  0.01091  0.01091  0.01076 =
 0.00000  0.00000  0.00545 
N     2     0.33333 -0.33333  0.25000  10.08333  0.01037  0.01037  0.00690 =
 0.00000  0.00000  0.00518 
HKLF 4

END
Q2 1 0.166667 -0.166667 0.25 11 0.05 0.85
Q3 1 -0.333333 0.333333 0.12 11 0.05 0.37

  REM The information below was added by Olex2.
  REM
  REM R1 = 0.0638 for 35 Fo > 4sig(Fo) and 0.0646 for all 37 data
  REM 4 parameters refined using 0 restraints
  REM Highest difference peak 1.9229, deepest hole -1.8408
  REM Mean Shift 0.0001, Max Shift 0.0002.

  REM +++ Tabular Listing of Refinement Information +++
  REM R1_all = 0.0646
  REM R1_gt = 0.0638
  REM wR_ref = 0.1725
  REM GOOF = 1.1120
  REM Shift_max = 0.0002
  REM Shift_mean = 0.0001
  REM Reflections_all = 37
  REM Reflections_gt = 35
  REM Parameters = 4
  REM Hole = -1.8408
  REM Peak = 1.9229
  REM Flack = n/a

  
;
_olex2_submission_special_instructions 'No special instructions were received'


# start Validation Reply Form
_vrf_PLAT029_I
;
PROBLEM: _diffrn_measured_fraction_theta_full value Low .      0.544 Why?  
RESPONSE: The dataset was incomplete since the data were collected in
a diamond anvil cell metallic body of which shadows
more than 60% of the reflections. 
;
_vrf_PLAT973_I
;
PROBLEM: Check Calcd Positive Resid. Density on        Fe       3.70 eA-3  
RESPONSE: We have used three different refienement programs 
(Jana2006, Shelxl and olex2.refine) to check this alert. All programs show
much smaller residual density on the Fe atom. Therefore, we assume that there something wrong
in the checkcif calculation.  
;
_vrf_PLAT911_I
;
PROBLEM: Missing FCF Refl Between Thmin & STh/L=    0.600          6 Report
RESPONSE: The dataset was incomplete since the data were collected in
a diamond anvil cell metallic body of which shadows
more than 60% of the reflections. 
;
_vrf_PLAT927_I
;
PROBLEM: Reported and Calculated  wR2 Differ by .........    -0.0083 Check 
RESPONSE: This difference may be due to the usage of olex2 as the refinement program. 
;
# end Validation Reply Form
