# Supplementary material for: Fe-N system at high pressure reveals a compound featuring polymeric nitrogen chains
Source: Nat Commun. 2018 Jul 16;9:2756. doi: 10.1038/s41467-018-05143-2 (PMC6048061; doi:10.1038/s41467-018-05143-2)
Supplement: Supplementary file 6 — Supplementary Data 3 [file 41467_2018_5143_MOESM6_ESM.cif]

#=======================================================================
data_FeN2_58GPa
#=======================================================================


_journal_name_full                'Nature Communications'
_publ_section_title
;
Fe-N system at extreme conditions reveals a compound featuring polymeric nitrogen chains
;

loop_
_publ_author_name
'Bykov, Maxim'
'Bykova, Elena'
'Georgios Aprilis'
'Konstantin Glazyrin'
'Egor Koemets'
'Irina Chuvashova'
'Ilya Kupenko'
'Catherine McCammon'
'Mohammed Mezouar'
'Vitali Prakapenka'
'Hanns-Peter Liermann'
'Ferenc Tasnadi'
'Alena V. Ponomareva'
'Igor A. Abrikosov'
'Natalia Dubrovinskaia'
'Leonid Dubrovinsky'

_publ_contact_author_address      
;                       
Bayerisches Geoinstitut
University of Bayreuth
Bayreuth, Germany
;
_publ_contact_author_email        maks.byk@gmail.com
_publ_contact_author_id_orcid     0000-0003-0248-1728
_publ_contact_author_name         'Maxim Bykov'

_chemical_name_common                    'Iron pernitride'
_chemical_formula_sum                    'Fe1 N2'
_chemical_formula_weight                 83.9
_symmetry_cell_setting                   orthorhombic
_symmetry_space_group_name_H-M           'P n n m'
_symmetry_space_group_name_Hall          '-P -2xabc;-2yabc;-2z'
_symmetry_Int_Tables_number              58

loop_
 _space_group_symop_id
 _space_group_symop_operation_xyz
 1   x,y,z
 2   -x,-y,z
 3   -x+1/2,y+1/2,-z+1/2
 4   x+1/2,-y+1/2,-z+1/2
 5   -x,-y,-z
 6   x,y,-z
 7   x+1/2,-y+1/2,z+1/2
 8   -x+1/2,y+1/2,z+1/2

_cell_length_a                           4.4308(19)
_cell_length_b                           3.7218(12)
_cell_length_c                           2.4213(18)
_cell_angle_alpha                        90
_cell_angle_beta                         90
_cell_angle_gamma                        90
_cell_volume                             39.93(4)
_cell_formula_units_Z                    2
_cell_measurement_reflns_used            88
_cell_measurement_theta_min              4.8210
_cell_measurement_theta_max              16.9930
_cell_measurement_temperature            293
_exptl_crystal_density_diffrn            6.9752
_exptl_crystal_F_000                     80
_exptl_absorpt_coefficient_mu            1.322
_exptl_crystal_description               plate
_exptl_crystal_size_max                  0.015
_exptl_crystal_size_mid                  0.010
_exptl_crystal_size_min                  0.008
_exptl_crystal_colour                    'black'
_exptl_absorpt_correction_type           none

_exptl_special_details                  
;
Dataset measured while the sample was loaded inside a Diamond anvil cell
;
_diffrn_ambient_temperature              293
_diffrn_ambient_pressure 		     58500000
_diffrn_source 			     'synchrotron'
_diffrn_radiation_type                   'synchrotron'
_diffrn_radiation_wavelength             0.2888
_diffrn_detector                         'Perkin Elmer XRD 1621'
_diffrn_measurement_device_type	     '2C setup @ P02.2 (DESY/Hamburg)'		
_diffrn_detector_area_resol_mean         5
_diffrn_measurement_method               \w-scans 
_diffrn_reflns_number                    208
_diffrn_reflns_theta_min                 4.08
_diffrn_reflns_theta_max                 17.28
_diffrn_reflns_theta_full                14
_diffrn_measured_fraction_theta_max      0.52
_diffrn_measured_fraction_theta_full     0.66
_diffrn_reflns_av_R_equivalents          0.0931
_diffrn_reflns_av_unetI/netI             0.0754
_diffrn_reflns_limit_h_min               -7
_diffrn_reflns_limit_h_max               8
_diffrn_reflns_limit_k_min               -6
_diffrn_reflns_limit_k_max               7
_diffrn_reflns_limit_l_min               -2
_diffrn_reflns_limit_l_max               3
_diffrn_radiation_probe                  X-ray
_refine_special_details
; ?
;

_reflns_number_total                     109
_reflns_number_gt                        68
_reflns_threshold_expression             'I>3\s(I)'

_refine_ls_structure_factor_coef         Fsqd
_refine_ls_R_factor_gt                   0.0569
_refine_ls_wR_factor_gt                  0.1061
_refine_ls_R_factor_all                  0.0796
_refine_ls_wR_factor_ref                 0.1157
_refine_ls_goodness_of_fit_ref           1.49
_refine_ls_goodness_of_fit_gt            1.79
_refine_ls_restrained_S_gt               ?
_refine_ls_restrained_S_all              ?
_refine_ls_number_reflns                 109
_refine_ls_number_parameters             11
_refine_ls_number_restraints             0
_refine_ls_number_constraints            0
_refine_ls_weighting_scheme              sigma
_refine_ls_weighting_details             'w=1/(\s^2^(I)+0.0004I^2^)'
_refine_ls_hydrogen_treatment            ?
_refine_ls_shift/su_max                  0.0489
_refine_ls_shift/su_mean                 0.0296
_refine_diff_density_max                 1.78
_refine_diff_density_min                 -1.87
_refine_ls_extinction_method             'none'
_refine_ls_extinction_coef               ?

loop_
 _atom_type_symbol
 _atom_type_scat_dispersion_real
 _atom_type_scat_dispersion_imag
 _atom_type_scat_source
 Fe   0.1024  0.1526
 'International Tables Vol C tables 4.2.6.8 and 6.1.1.1'
 N   -0.0011  0.0004
 'International Tables Vol C tables 4.2.6.8 and 6.1.1.1'

_computing_data_collection
;
CrysAlisPro, Agilent Technologies,
Version 1.171.37.35 (release 13-08-2014 CrysAlis171 .NET)
(compiled Aug 13 2014,18:06:01)
;
_computing_cell_refinement
;
CrysAlisPro, Agilent Technologies,
Version 1.171.37.35 (release 13-08-2014 CrysAlis171 .NET)
(compiled Aug 13 2014,18:06:01)
;
_computing_data_reduction
;
CrysAlisPro, Agilent Technologies,
Version 1.171.37.35 (release 13-08-2014 CrysAlis171 .NET)
(compiled Aug 13 2014,18:06:01)
;

loop_
 _atom_site_label
 _atom_site_type_symbol
 _atom_site_fract_x
 _atom_site_fract_y
 _atom_site_fract_z
 _atom_site_adp_type
 _atom_site_U_iso_or_equiv
 _atom_site_site_symmetry_multiplicity
 _atom_site_occupancy
 _atom_site_calc_flag
 _atom_site_refinement_flags
 _atom_site_disorder_assembly
 _atom_site_disorder_group
  Fe Fe 0 0 0 Uani 0.0071(5) 2 1 d . . .
  N N -0.4028(12) 0.1321(12) 0 Uani 0.0074(14) 4 1 d . . .

loop_
 _atom_site_aniso_label
 _atom_site_aniso_type_symbol
 _atom_site_aniso_U_11
 _atom_site_aniso_U_22
 _atom_site_aniso_U_33
 _atom_site_aniso_U_12
 _atom_site_aniso_U_13
 _atom_site_aniso_U_23
 Fe Fe 0.0084(6) 0.0068(6) 0.0061(11) -0.0002(3) 0 0
 N N 0.0056(15) 0.0087(18) 0.008(4) 0.0011(17) 0 0

loop_
 _geom_bond_atom_site_label_1
 _geom_bond_atom_site_label_2
 _geom_bond_site_symmetry_1
 _geom_bond_site_symmetry_2
 _geom_bond_distance
 _geom_bond_publ_flag
  Fe Fe . 1_554 2.421(4) ?
  Fe Fe . 1_556 2.421(4) ?
  Fe N . . 1.851(6) ?
  Fe N . 2_555 1.851(6) ?
  Fe N . 3_444 1.878(4) ?
  Fe N . 3_445 1.878(4) ?
  Fe N . 4_554 1.878(4) ?
  Fe N . 4_555 1.878(4) ?
  N N . 2_455 1.307(7) ?

loop_
 _geom_angle_atom_site_label_1
 _geom_angle_atom_site_label_2
 _geom_angle_atom_site_label_3
 _geom_angle_site_symmetry_1
 _geom_angle_site_symmetry_2
 _geom_angle_site_symmetry_3
 _geom_angle
 _geom_angle_publ_flag
  Fe Fe Fe 1_554 . 1_556 180.0(5) ?
  Fe Fe N 1_554 . . 90 ?
  Fe Fe N 1_554 . 2_555 90 ?
  Fe Fe N 1_554 . 3_444 49.86(9) ?
  Fe Fe N 1_554 . 3_445 130.14(9) ?
  Fe Fe N 1_554 . 4_554 49.86(9) ?
  Fe Fe N 1_554 . 4_555 130.14(9) ?
  Fe Fe N 1_556 . . 90 ?
  Fe Fe N 1_556 . 2_555 90 ?
  Fe Fe N 1_556 . 3_444 130.14(9) ?
  Fe Fe N 1_556 . 3_445 49.86(9) ?
  Fe Fe N 1_556 . 4_554 130.14(9) ?
  Fe Fe N 1_556 . 4_555 49.86(9) ?
  N Fe N . . 2_555 180.0(5) ?
  N Fe N . . 3_444 88.4(2) ?
  N Fe N . . 3_445 88.4(2) ?
  N Fe N . . 4_554 91.6(2) ?
  N Fe N . . 4_555 91.6(2) ?
  N Fe N 2_555 . 3_444 91.6(2) ?
  N Fe N 2_555 . 3_445 91.6(2) ?
  N Fe N 2_555 . 4_554 88.4(2) ?
  N Fe N 2_555 . 4_555 88.4(2) ?
  N Fe N 3_444 . 3_445 80.29(14) ?
  N Fe N 3_444 . 4_554 99.71(14) ?
  N Fe N 3_444 . 4_555 180.0(5) ?
  N Fe N 3_445 . 4_554 180.0(5) ?
  N Fe N 3_445 . 4_555 99.71(14) ?
  N Fe N 4_554 . 4_555 80.29(14) ?
  Fe N Fe . . 3_454 114.5(2) ?
  Fe N Fe . . 3_455 114.5(2) ?
  Fe N N . . 2_455 115.8(4) ?
  Fe N Fe 3_454 . 3_455 80.29(19) ?
  Fe N N 3_454 . 2_455 113.4(3) ?
  Fe N N 3_455 . 2_455 113.4(3) ?

loop_
 _refln_index_h
 _refln_index_k
 _refln_index_l
 _refln_F_squared_calc
 _refln_F_squared_meas
 _refln_F_squared_sigma
 _refln_observed_status
   0   2   2  409.66  449.98   40.16 o
   0   3   1  282.81  265.96   12.40 o
   0   3   3   84.45   47.97   14.00 o
   0   4   2   88.15   98.94   12.83 o
   0   5   1  117.57   94.84    8.63 o
   1   1   1   33.50   31.73    5.27 o
   1   2   0   51.65   58.07    3.56 o
   1   2   2   14.11   12.68    5.61 <
   1   3   0  884.96  844.79   18.49 o
   1   3   1    6.13    6.03    1.29 o
   1   3   2  415.14  422.58   22.21 o
   1   3   3    2.12   11.07    7.99 <
   1   4   1  447.12  438.44   12.00 o
   1   4   2    0.23    0.39    1.61 <
   1   4   3  185.38  251.07   28.78 o
   1   5   1    4.48    7.52    4.10 <
   1   5   2  164.53  153.92   11.78 o
   1   6   1   90.63   88.09    9.37 o
   2   1   1 1036.47 1034.60   26.39 o
   2   1   2   22.58   23.24    8.30 <
   2   2   0  798.87  762.84   15.78 o
   2   2   1   62.80   61.39    4.79 o
   2   2   2  338.14  387.47   25.96 o
   2   2   3   17.58   19.79    7.26 <
   2   3   0   16.51   16.99    2.61 o
   2   3   1  331.80  334.83   11.19 o
   2   3   3  113.68  140.70   20.75 o
   2   4   0  220.95  210.49   10.94 o
   2   4   1    0.91    0.51    0.32 <
   2   4   2  130.45  103.61    9.59 o
   2   4   3    0.42   -0.44    1.86 <
   2   5   1  130.17  142.93    9.74 o
   2   5   2    8.92   13.59    8.56 <
   2   6   1    9.64   11.00    2.63 o
   3   0   1  773.93  769.84   29.16 o
   3   1   1   35.66   32.56    4.59 o
   3   2   0   60.37   65.59    5.04 o
   3   2   1  431.91  443.32   13.13 o
   3   2   2   28.78   19.97    5.78 o
   3   2   3  140.59   80.30   17.34 o
   3   3   0  304.47  366.96   14.52 o
   3   3   1   12.37   10.02    1.43 o
   3   3   2  167.70  176.86   13.85 o
   3   3   3    5.32    6.60    4.72 <
   3   4   0    0.58    0.91    0.44 <
   3   4   1  162.25  169.94    8.33 o
   3   4   2    0.39    0.91    1.98 <
   3   4   3   75.10   62.13   15.76 o
   3   5   0  129.33  159.79   13.36 o
   3   5   1    9.99   10.10    2.51 o
   3   5   2   90.21   93.06   11.79 o
   3   6   0    9.37   13.41    4.68 <
   3   6   1   90.15  132.14   11.87 o
   3   6   2    6.70    7.89    6.85 <
   3   7   1    1.15    8.55    7.72 <
   4   0   0  262.28  266.11    7.07 o
   4   0   2  129.57  135.92   19.91 o
   4   1   1  249.17  261.29    9.51 o
   4   1   2    6.19    5.34    2.66 <
   4   1   3   85.78   73.85   17.10 o
   4   2   1   14.31   10.15    2.15 o
   4   2   2  204.23  203.73   17.90 o
   4   2   3    6.16    3.02    1.60 <
   4   3   0    4.72    7.05    3.19 <
   4   3   1  318.34  347.34   11.21 o
   4   3   2    3.08    1.58    2.66 <
   4   4   0  267.18  200.44   14.93 o
   4   4   1    0.20    1.79    1.49 <
   4   4   2  180.62  199.88   11.87 o
   4   4   3    0.10    1.47    3.79 <
   4   5   0    4.42    4.42    2.63 <
   4   5   1  132.11  166.77   14.53 o
   4   5   2    3.14   -0.14    3.07 <
   4   6   1    3.90    5.14    2.69 <
   4   6   2   47.03   45.70    6.40 o
   5   0   1  455.29  503.00   11.54 o
   5   1   1    0.12   -0.48    0.57 <
   5   1   2  247.89  283.54   18.71 o
   5   1   3    0.05   -1.51    2.71 <
   5   2   1  179.53  161.19   10.04 o
   5   2   2    0.19    1.29    1.92 <
   5   2   3   82.10   70.14   13.88 o
   5   3   1    0.21   -0.36    1.11 <
   5   3   2   53.92   60.89    7.43 o
   5   4   0    0.05   -5.32    7.77 <
   5   4   1   43.04   55.79    6.24 o
   5   4   2    0.04    0.83    1.70 <
   5   5   1    0.00    1.85    4.93 <
   5   5   2   40.78   38.58    6.87 o
   6   0   0   74.52   63.45    4.60 o
   6   0   2   48.05   52.64    8.84 o
   6   1   2    2.58    3.75    2.11 <
   6   1   3   42.42   52.25   10.89 o
   6   2   1    5.24    9.03    1.90 o
   6   2   2  101.15  104.98   12.75 o
   6   2   3    2.63    4.53    2.66 <
   6   3   1  166.02  148.07    9.48 o
   6   3   2    1.08    1.42    2.57 <
   6   4   1    0.17    0.66    2.38 <
   7   1   1    7.62    1.70    2.90 <
   7   1   2   93.71   95.22    8.76 o
   7   2   1   83.88   72.06    7.31 o
   7   2   2    9.33    8.24    4.48 <
   7   3   1    3.30    4.37    5.19 <
   7   3   2   43.31   83.65   16.14 o
   8   1   1   67.71   27.37   11.12 <
   8   2   1   11.12    7.50    4.89 <
   8   2   2   43.44   47.95   24.64 <
   8   3   1   40.80   45.90   11.61 o

# start Validation Reply Form
_vrf_PLAT029_FeN2_58GPa
;
PROBLEM: _diffrn_measured_fraction_theta_full value Low .      0.660 Note  
RESPONSE: 
The dataset was incomplete since the data were collected in
a diamond anvil cell metallic body of which shadows
more than 60% of the reflections. 
;
# end Validation Reply Form
