# Supplementary material for: Fe-N system at high pressure reveals a compound featuring polymeric nitrogen chains
Source: Nat Commun. 2018 Jul 16;9:2756. doi: 10.1038/s41467-018-05143-2 (PMC6048061; doi:10.1038/s41467-018-05143-2)
Supplement: Supplementary file 7 — Supplementary Data 4 [file 41467_2018_5143_MOESM7_ESM.cif]

#=======================================================================
data_FeN4_135_GPa
#=======================================================================


_journal_name_full                'Nature Communications'
_publ_section_title
;
Fe-N system at extreme conditions reveals a compound featuring polymeric nitrogen chains
;

loop_
_publ_author_name
'Bykov, Maxim'
'Bykova, Elena'
'Georgios Aprilis'
'Konstantin Glazyrin'
'Egor Koemets'
'Irina Chuvashova'
'Ilya Kupenko'
'Catherine McCammon'
'Mohammed Mezouar'
'Vitali Prakapenka'
'Hanns-Peter Liermann'
'Ferenc Tasnadi'
'Alena V. Ponomareva'
'Igor A. Abrikosov'
'Natalia Dubrovinskaia'
'Leonid Dubrovinsky'

_publ_contact_author_address      
;                       
Bayerisches Geoinstitut
University of Bayreuth
Bayreuth, Germany
;
_publ_contact_author_email        maks.byk@gmail.com
_publ_contact_author_id_orcid     0000-0003-0248-1728
_publ_contact_author_name         'Maxim Bykov'

_chemical_name_systematic
;
iron tetranitride
;

_chemical_formula_sum                    'Fe1 N4'
_chemical_formula_weight                 111.9

_symmetry_cell_setting                   triclinic
_symmetry_space_group_name_H-M           'P -1'
_symmetry_space_group_name_Hall          '-P 1'
_symmetry_Int_Tables_number              2

loop_
 _space_group_symop_id
 _space_group_symop_operation_xyz
 1   x,y,z
 2   -x,-y,-z

_cell_length_a                           2.5089(4)
_cell_length_b                           3.5245(13)
_cell_length_c                           3.5409(5)
_cell_angle_alpha                        105.08(2)
_cell_angle_beta                         110.260(14)
_cell_angle_gamma                        92.03(2)
_cell_volume                             28.088(13)

_cell_formula_units_Z                    1

_cell_measurement_reflns_used            55
_cell_measurement_theta_min              2.6590
_cell_measurement_theta_max              10.9620
_cell_measurement_temperature            293


_exptl_crystal_density_diffrn            6.6139
_exptl_crystal_F_000                     54

_exptl_absorpt_coefficient_mu            1.036
_exptl_crystal_description               prism
_exptl_crystal_size_max                  0.01
_exptl_crystal_size_mid                  0.01
_exptl_crystal_size_min                  0.003
_exptl_crystal_colour                    black
_exptl_absorpt_correction_type           multi-scan
_exptl_absorpt_process_details           
;
CrysAlisPro 1.171.38.46 (Rigaku Oxford Diffraction, 2015)
Empirical absorption correction using spherical harmonics,
 implemented in SCALE3 ABSPACK scaling algorithm.
;
_exptl_absorpt_correction_T_min          0.51056
_exptl_absorpt_correction_T_max          1.00000

_exptl_special_details                   
;
Dataset collected at high-pressure conditions
The sample was loaded into a diamond anvil cell
;

_diffrn_ambient_temperature              293
_diffrn_ambient_pressure 		         135000000
_diffrn_source                           synchrotron
_diffrn_radiation_type                   synchrotron
_diffrn_radiation_wavelength             0.2952
_diffrn_measurement_device               'Pilatus 1M at 13IDD (APS)'
_diffrn_detector                         'Pilatus 1M'
_diffrn_detector_area_resol_mean         5.8
_diffrn_measurement_method               \w-scans 

_diffrn_reflns_number                    82
_diffrn_reflns_theta_min                 2.66
_diffrn_reflns_theta_max                 11.29
_diffrn_reflns_theta_full                9.75
_diffrn_measured_fraction_theta_max      0.34
_diffrn_measured_fraction_theta_full     0.37
_diffrn_reflns_av_R_equivalents          0.0373
_diffrn_reflns_av_unetI/netI             0.0341
_diffrn_reflns_limit_h_min               -3
_diffrn_reflns_limit_h_max               3
_diffrn_reflns_limit_k_min               -2
_diffrn_reflns_limit_k_max               2
_diffrn_reflns_limit_l_min               -4
_diffrn_reflns_limit_l_max               4
_diffrn_radiation_probe                  X-ray
_refine_special_details
; ?
;
_reflns_number_total                     48
_reflns_number_gt                        48
_reflns_threshold_expression             'I>3\s(I)'

_refine_ls_structure_factor_coef         F
_refine_ls_R_factor_gt                   0.0643
_refine_ls_wR_factor_gt                  0.0857
_refine_ls_R_factor_all                  0.0643
_refine_ls_wR_factor_ref                 0.0857
_refine_ls_goodness_of_fit_ref           2.52
_refine_ls_goodness_of_fit_gt            2.52
_refine_ls_restrained_S_gt               ?
_refine_ls_restrained_S_all              ?
_refine_ls_number_reflns                 48
_refine_ls_number_parameters             10
_refine_ls_number_restraints             0
_refine_ls_number_constraints            0
_refine_ls_weighting_scheme              sigma
_refine_ls_weighting_details             'w=1/(\s^2^(F)+0.0009F^2^)'
_refine_ls_hydrogen_treatment            ?
_refine_ls_shift/su_max                  0.0366
_refine_ls_shift/su_mean                 0.0116
_refine_diff_density_max                 0.98
_refine_diff_density_min                 -1.09
_refine_ls_extinction_method             'none'

loop_
 _atom_type_symbol
 _atom_type_scat_dispersion_real
 _atom_type_scat_dispersion_imag
 _atom_type_scat_source
 Fe   0.1075  0.1594
 'International Tables Vol C tables 4.2.6.8 and 6.1.1.1'
 N   -0.0010  0.0005
 'International Tables Vol C tables 4.2.6.8 and 6.1.1.1'

_computing_data_collection
;
CrysAlisPro, Agilent Technologies,
Version 1.171.37.35 (release 13-08-2014 CrysAlis171 .NET)
(compiled Aug 13 2014,18:06:01)
;
_computing_cell_refinement
;
CrysAlisPro, Agilent Technologies,
Version 1.171.37.35 (release 13-08-2014 CrysAlis171 .NET)
(compiled Aug 13 2014,18:06:01)
;
_computing_data_reduction
;
CrysAlisPro, Agilent Technologies,
Version 1.171.37.35 (release 13-08-2014 CrysAlis171 .NET)
(compiled Aug 13 2014,18:06:01)
;
_computing_structure_solution            'SHELXT'
_computing_structure_refinement          'Jana 2006'
_computing_molecular_graphics            'Diamond 4.0'
_computing_publication_material          'enCIFer'

loop_
 _atom_site_label
 _atom_site_type_symbol
 _atom_site_fract_x
 _atom_site_fract_y
 _atom_site_fract_z
 _atom_site_adp_type
 _atom_site_U_iso_or_equiv
 _atom_site_site_symmetry_multiplicity
 _atom_site_occupancy
 _atom_site_calc_flag
 _atom_site_refinement_flags
 _atom_site_disorder_assembly
 _atom_site_disorder_group
  Fe Fe 0.5 0 0 Uiso 0.0092(17) 1 1 d . . .
  N1 N 0.160(7) -0.346(11) -0.487(5) Uiso 0.012(3) 2 1 d . . .
  N2 N 0.060(7) -0.303(9) -0.859(4) Uiso 0.007(3) 2 1 d . . .

loop_
 _geom_bond_atom_site_label_1
 _geom_bond_atom_site_label_2
 _geom_bond_site_symmetry_1
 _geom_bond_site_symmetry_2
 _geom_bond_distance
 _geom_bond_publ_flag
  Fe Fe . 1_455 2.5089(8) ?
  Fe Fe . 1_655 2.5089(8) ?
  Fe N1 . . 1.73(2) ?
  Fe N1 . 2_655 1.73(2) ?
  Fe N2 . 1_556 1.78(3) ?
  Fe N2 . 1_656 1.81(3) ?
  Fe N2 . 2_554 1.81(3) ?
  Fe N2 . 2_654 1.78(3) ?
  N1 N1 . 2_544 1.29(5) ?
  N1 N2 . . 1.30(3) ?
  N2 N2 . 2_543 1.43(4) ?

loop_
 _geom_angle_atom_site_label_1
 _geom_angle_atom_site_label_2
 _geom_angle_atom_site_label_3
 _geom_angle_site_symmetry_1
 _geom_angle_site_symmetry_2
 _geom_angle_site_symmetry_3
 _geom_angle
 _geom_angle_publ_flag
  Fe Fe Fe 1_455 . 1_655 180.0(5) ?
  Fe Fe N1 1_455 . . 83.0(7) ?
  Fe Fe N1 1_455 . 2_655 97.0(7) ?
  Fe Fe N2 1_455 . 1_556 46.1(8) ?
  Fe Fe N2 1_455 . 1_656 134.7(8) ?
  Fe Fe N2 1_455 . 2_554 45.3(8) ?
  Fe Fe N2 1_455 . 2_654 133.9(8) ?
  Fe Fe N1 1_655 . . 97.0(7) ?
  Fe Fe N1 1_655 . 2_655 83.0(7) ?
  Fe Fe N2 1_655 . 1_556 133.9(8) ?
  Fe Fe N2 1_655 . 1_656 45.3(8) ?
  Fe Fe N2 1_655 . 2_554 134.7(8) ?
  Fe Fe N2 1_655 . 2_654 46.1(8) ?
  N1 Fe N1 . . 2_655 180.0(5) ?
  N1 Fe N2 . . 1_556 81.3(11) ?
  N1 Fe N2 . . 1_656 91.2(12) ?
  N1 Fe N2 . . 2_554 88.8(12) ?
  N1 Fe N2 . . 2_654 98.7(11) ?
  N1 Fe N2 2_655 . 1_556 98.7(11) ?
  N1 Fe N2 2_655 . 1_656 88.8(12) ?
  N1 Fe N2 2_655 . 2_554 91.2(12) ?
  N1 Fe N2 2_655 . 2_654 81.3(11) ?
  N2 Fe N2 1_556 . 1_656 88.6(11) ?
  N2 Fe N2 1_556 . 2_554 91.4(11) ?
  N2 Fe N2 1_556 . 2_654 180.0(5) ?
  N2 Fe N2 1_656 . 2_554 180.0(5) ?
  N2 Fe N2 1_656 . 2_654 91.4(11) ?
  N2 Fe N2 2_554 . 2_654 88.6(11) ?
  Fe N1 N1 . . 2_544 118.7(17) ?
  Fe N1 N2 . . . 129(3) ?
  N1 N1 N2 2_544 . . 110.5(19) ?
  Fe N2 Fe 1_454 . 1_554 88.6(14) ?
  Fe N2 N1 1_454 . . 112.2(18) ?
  Fe N2 N2 1_454 . 2_543 114.1(10) ?
  Fe N2 N1 1_554 . . 126.8(15) ?
  Fe N2 N2 1_554 . 2_543 108.8(13) ?
  N1 N2 N2 . . 2_543 106(3) ?

loop_
 _refln_index_h
 _refln_index_k
 _refln_index_l
 _refln_F_squared_calc
 _refln_F_squared_meas
 _refln_F_squared_sigma
 _refln_observed_status
   0   0   1 309.89 360.44   4.37 o
   0   0   2 383.48 458.75   6.38 o
   0   0   3  16.01  17.75   1.66 o
   0   0   4  45.94  53.51   3.50 o
   0   1  -4  56.21  90.79   7.16 o
   0   1  -3 168.17 184.36   8.07 o
   0   1   2 243.32 257.22   5.23 o
   0   1   3 147.76 151.02   4.68 o
   0   2   2  45.94  41.65   2.61 o
   0   2   3  90.39  90.91   4.45 o
   1  -2  -3  74.49  76.22   5.22 o
   1  -1  -4  67.50  73.68   3.95 o
   1  -1  -3  12.83   9.95   1.07 o
   1  -1  -2 188.75 181.52   5.93 o
   1  -1   3  26.29  27.50   3.67 o
   1   0  -4  77.26  83.37   3.72 o
   1   0  -3 267.97 264.10   5.07 o
   1   0  -2 113.43 107.41   2.53 o
   1   0   0  45.17  57.00   1.78 o
   1   0   1 266.09 281.38   5.24 o
   1   0   2 142.60 139.94   4.69 o
   1   0   3 131.12 127.41   5.48 o
   1   1  -4  49.05 105.87   6.88 o
   1   1  -3 200.47 269.09   8.58 o
   1   1   0 190.09 167.54   3.21 o
   1   1   1 132.60 104.86   3.14 o
   1   1   2  22.47  24.65   1.93 o
   1   1   3  49.87  56.05   3.74 o
   1   2   1  99.13  89.83   3.54 o
   1   2   2 106.48 113.61   4.68 o
   2  -1  -4  43.21  39.74   2.67 o
   2  -1  -3 181.14 164.47   5.76 o
   2   0  -4  20.14  21.98   1.72 o
   2   0  -3  81.06  82.27   2.28 o
   2   0  -1 333.40 282.93   4.27 o
   2   0   0 166.00 162.09   4.85 o
   2   0   1 114.95  89.85   4.50 o
   2   0   2  14.15  11.93   1.79 o
   2   1  -4  90.80 124.98   6.06 o
   2   1  -3  17.31  22.18   1.96 o
   2   1  -1  37.44  27.13   1.74 o
   2   1   0 226.77 216.03   4.70 o
   2   1   1  74.97  74.90   3.65 o
   2   2   0  13.18  10.74   1.74 o
   2   2   1  46.79  46.41   2.85 o
   3   0  -1   6.43   6.79   0.90 o
   3   0   0  62.71  43.83   2.73 o
   3   1  -1  78.66  69.20   3.37 o

_vrf_ATOM007_I
;   
PROBLEM: _atom_site_aniso_label is missing
RESPONSE: we have performed isotropic refinement
;
_vrf_PLAT027_I
;
PROBLEM: _diffrn_reflns_theta_full value (too) Low ......       9.75 Degree
RESPONSE: The dataset was collected, while the sample was inside a 
diamond anvil cell. 
;
_vrf_PLAT029_I
;
PROBLEM: _diffrn_measured_fraction_theta_full value Low .      0.370 Why?  
RESPONSE: The dataset was collected, while the sample was inside a 
diamond anvil cell. 
;
_vrf_PLAT088_I
;
PROBLEM: Poor Data / Parameter Ratio ....................       4.80 Note  
RESPONSE: The dataset was collected, while the sample was inside a 
diamond anvil cell. 
;
# end Validation Reply Form
