# Supplementary material for: Fe-N system at high pressure reveals a compound featuring polymeric nitrogen chains
Source: Nat Commun. 2018 Jul 16;9:2756. doi: 10.1038/s41467-018-05143-2 (PMC6048061; doi:10.1038/s41467-018-05143-2)
Supplement: Supplementary file 12 — Supplementary Data 9 [file 41467_2018_5143_MOESM12_ESM.txt]

   0   0   1 565266. 9669.19   1
   0   0  -1 560948. 9637.75   1
   0   0  -2 726140. 13243.6   1
   0   0   2 707268. 14903.0   1
   0   0   3 27984.1 3990.82   1
   0   0  -3 27472.9 3324.35   1
   0   0   4 77071.2 7924.79   1
   0   0  -4 90117.0 7544.40   1
   0   1  -4 141838. 11180.7   1
   0   1  -3 288021. 12604.2   1
   0  -1  -1 707440. 13598.2   1
   0   1   1 717323. 11745.0   1
   0   1   2 417220. 11195.5   1
   0  -1  -2 386482. 11906.8   1
   0  -1  -3 255164. 10736.5   1
   0   1   3 216697. 9929.09   1
   0  -2  -2 64375.0 5637.78   1
   0   2   2 65762.8 5905.13   1
   0   2   3 137790. 9966.97   1
   0  -2  -3 146252. 9702.49   1
  -1   2   3 119084. 8157.04   1
  -1   1   4 98552.0 7890.60   1
   1  -1  -4 131666. 9489.93   1
  -1   1   3 13454.0 2102.01   1
   1  -1  -3 17648.2 2586.77   1
  -1   1   2 283592. 9257.40   1
  -1   1  -3 42957.4 5729.80   1
   1   0  -4 146590. 8627.85   1
  -1   0   4 113904. 7804.85   1
  -1   0   3 423353. 11611.9   1
   1   0  -3 401832. 10756.4   1
  -1   0   2 173186. 5604.50   1
   1   0  -2 162431. 5594.60   1
   1   0   0 75907.7 4381.71   1
  -1   0   0 102186. 3415.68   1
  -1   0  -1 431678. 11025.4   1
   1   0   1 447527. 12122.2   1
   1   0   2 212920. 11080.0   1
  -1   0  -2 224325. 9598.46   1
   1   0   3 208067. 13946.9   1
  -1   0  -3 190036. 9906.66   1
   1   1  -4 165404. 10747.4   1
   1   1  -3 420389. 13411.6   1
  -1  -1   0 263977. 7282.26   1
   1   1   0 259497. 6911.07   1
  -1  -1  -1 167851. 6914.55   1
   1   1   1 159777. 6951.89   1
  -1  -1  -2 37864.5 3999.23   1
   1   1   2 39146.8 4521.00   1
  -1  -1  -3 82504.0 7315.89   1
   1   1   3 92614.8 9129.76   1
   1   2   1 135781. 7796.32   1
  -1  -2  -1 144893. 7832.44   1
   1   2   2 173051. 10944.3   1
  -1  -2  -2 181921. 9682.80   1
  -2   1   4 55946.5 4704.36   1
   2  -1  -4 68216.9 6871.17   1
  -2   1   3 256950. 8998.11   1
  -2   0   4 26789.2 3260.16   1
   2   0  -4 41903.1 4257.47   1
  -2   0   3 126404. 4843.39   1
   2   0  -3 130660. 5211.31   1
  -2   0   1 442026. 6673.67   1
  -2   0   0 253223. 7577.87   1
  -2   0  -1 141714. 6920.83   1
   2   0   1 139025. 12228.5   1
   2   0   2 16962.3 4665.94   1
  -2   0  -2 20315.9 3073.59   1
   2   1  -4 195251. 9462.38   1
   2   1  -3 34656.5 3059.50   1
   2   1  -1 42390.0 2718.07   1
  -2  -1   0 338288. 9509.34   1
   2   1   0 336715. 11206.9   1
  -2  -1  -1 97105.5 6144.28   1
   2   1   1 136937. 9616.97   1
   2   2   0 16785.0 2720.97   1
   2   2   1 74316.1 6682.18   1
  -2  -2  -1 70696.9 5878.19   1
  -3   0   1 10605.2 1403.07   1
  -3   0   0 68472.1 4270.46   1
   3   1  -1 121288. 9279.43   1
  -3  -1   1 94921.3 4976.26   1
